# Supplementary material for: Aqua­(2-hydrazino-1,10-phenanthroline)nitratocopper(II) nitrate
Source: Acta Crystallogr Sect E Struct Rep Online. 2008 May 30;64(Pt 6):m847. doi: 10.1107/S1600536808015523 (PMC2961415; doi:10.1107/S1600536808015523)
Supplement: Supplementary file 1 [file e-64-0m847-sup1.cif]

##############################################################################
###                                                                        ###
###        Electronic paper (Acta Crystallographica Section E)             ###
###                                                                        ###
##############################################################################
#                                                                            #
# This CIF contains the data in a paper accepted for publication in Acta     #
# Crystallographica Section E. It conforms to the requirements of Notes      #
# for Authors for Section E, and has been peer reviewed under the auspices   #
# of the IUCr Commission on Journals.                                        #
#                                                                            #
# Full details of the Crystallographic Information File format               #
# are given in the paper "The Crystallographic Information File (CIF):       #
# a New Standard Archive File for Crystallography" by S. R. Hall, F. H.      #
# Allen and I. D. Brown [Acta Cryst. (1991), A47, 655-685].                  #
#                                                                            #
# The current version of the core CIF dictionary is obtainable from          #
# ftp://ftp.iucr.org/pub/cif_core.dic. The current version number is 2.4.    #
#                                                                            #
# Software is freely available for graphical display of the structure(s) in  #
# this CIF.  For information consult the CIF home page http://www.iucr.org/  #
# cif/home.html                                                              #
#                                                                            #
# This file may be used for bona fide research purposes within the           #
# scientific community so long as proper attribution is given to the journal # 
# article from which it was obtained.                                        #
#                                                                            #
##############################################################################
                                             
data_I
_audit_creation_method     SHELXL-97
_chemical_name_systematic
;
Aqua(2-hydrazino-1,10-phenanthroline)nitratocopper(II) nitrate
;
_chemical_name_common     ?
_chemical_formula_moiety     'C12 H12 Cu N5 O4 +, N O3 -'
_chemical_formula_sum     'C12 H12 Cu N6 O7'
_chemical_formula_iupac     '[Cu (N O3) (C12 H10 N4) (H2 O)] N O3'
_chemical_formula_weight     415.82
_chemical_melting_point     ?
_symmetry_cell_setting     monoclinic
_symmetry_space_group_name_H-M     'P 21/n'
_symmetry_space_group_name_Hall     '-P 2yn'
loop_
    _symmetry_equiv_pos_as_xyz
    'x, y, z'
    '-x+1/2, y+1/2, -z+1/2'
    '-x, -y, -z'
    'x-1/2, -y-1/2, z-1/2'
_cell_length_a     8.7175(8)
_cell_length_b     10.7746(10)
_cell_length_c     16.4725(16)
_cell_angle_alpha     90.00
_cell_angle_beta     97.175(2)
_cell_angle_gamma     90.00
_cell_volume     1535.1(2)
_cell_formula_units_Z     4
_cell_measurement_reflns_used     2442
_cell_measurement_theta_min     2.264
_cell_measurement_theta_max     24.554
_cell_measurement_temperature     298(2)
_exptl_crystal_description     block
_exptl_crystal_colour     green
_exptl_crystal_size_max     0.50
_exptl_crystal_size_mid     0.20
_exptl_crystal_size_min     0.12
_exptl_crystal_density_diffrn     1.799
_exptl_crystal_density_meas     ?
_exptl_crystal_density_method     'not measured'
_exptl_crystal_F_000     844
_exptl_absorpt_coefficient_mu     1.478
_exptl_absorpt_correction_type     multi-scan
_exptl_absorpt_process_details     '(SADABS; Sheldrick, 1996)'
_exptl_absorpt_correction_T_min     0.5254
_exptl_absorpt_correction_T_max     0.8426
_exptl_special_details
;
;
_diffrn_ambient_temperature     298(2)
_diffrn_radiation_type     MoK\a
_diffrn_radiation_wavelength     0.71073
_diffrn_radiation_source     'fine-focus sealed tube'
_diffrn_radiation_monochromator     graphite
_diffrn_measurement_device_type     'Bruker SMART APEX CCD'
_diffrn_measurement_method     '\f and \w'
_diffrn_detector_area_resol_mean     ?
_diffrn_reflns_number     8857
_diffrn_reflns_av_R_equivalents     0.0337
_diffrn_reflns_av_sigmaI/netI     0.0387
_diffrn_reflns_theta_min     2.26
_diffrn_reflns_theta_max     26.99
_diffrn_reflns_theta_full     26.99
_diffrn_measured_fraction_theta_max     0.993
_diffrn_measured_fraction_theta_full     0.993
_diffrn_reflns_limit_h_min     -11
_diffrn_reflns_limit_h_max     11
_diffrn_reflns_limit_k_min     -13
_diffrn_reflns_limit_k_max     13
_diffrn_reflns_limit_l_min     -12
_diffrn_reflns_limit_l_max     20
_diffrn_standards_number     ?
_diffrn_standards_interval_count     ?
_diffrn_standards_interval_time     ?
_diffrn_standards_decay_%     ?
_refine_special_details
;
Refinement of <i>F</i>^2^ against ALL reflections. The weighted <i>R</i>-factor
<i>wR</i> and goodness of fit <i>S</i> are based on <i>F</i>^2^, conventional
<i>R</i>-factors <i>R</i> are based on <i>F</i>, with <i>F</i> set to zero for
negative <i>F</i>^2^. The threshold expression of <i>F</i>^2^ >
\s(<i>F</i>^2^) is used only for calculating <i>R</i>-factors(gt) <i>etc</i>.
and is not relevant to the choice of reflections for refinement.
<i>R</i>-factors based on <i>F</i>^2^ are statistically about twice as large
as those based on <i>F</i>, and <i>R</i>- factors based on ALL data will be
even larger.
;
_reflns_number_total     3329
_reflns_number_gt     2735
_reflns_threshold_expression     I>2\s(I)
_refine_ls_structure_factor_coef     Fsqd
_refine_ls_matrix_type     full
_refine_ls_R_factor_all     0.0563
_refine_ls_R_factor_gt     0.0448
_refine_ls_wR_factor_gt     0.1070
_refine_ls_wR_factor_ref     0.1120
_refine_ls_goodness_of_fit_ref     1.032
_refine_ls_restrained_S_all     1.032
_refine_ls_number_reflns     3329
_refine_ls_number_parameters     235
_refine_ls_number_restraints     3
_refine_ls_hydrogen_treatment     constr
_refine_ls_weighting_scheme     calc
_refine_ls_weighting_details
          'calc w=1/[\s^2^(Fo^2^)+(0.058P)^2^+0.4576P] where P=(Fo^2^+2Fc^2^)/3'
_atom_sites_solution_hydrogens     geom
_atom_sites_solution_primary     direct
_atom_sites_solution_secondary     difmap
_refine_ls_shift/su_max     0.002
_refine_ls_shift/su_mean     0.000
_refine_diff_density_max     0.698
_refine_diff_density_min     -0.334
_refine_ls_extinction_method     none
_refine_ls_extinction_coef     ?
loop_
    _atom_type_symbol
    _atom_type_description
    _atom_type_scat_dispersion_real
    _atom_type_scat_dispersion_imag
    _atom_type_scat_source
    'C' 'C' 0.0033 0.0016
                         'International Tables Vol C Tables 4.2.6.8 and 6.1.1.4'
    'H' 'H' 0.0000 0.0000
                         'International Tables Vol C Tables 4.2.6.8 and 6.1.1.4'
    'N' 'N' 0.0061 0.0033
                         'International Tables Vol C Tables 4.2.6.8 and 6.1.1.4'
    'O' 'O' 0.0106 0.0060
                         'International Tables Vol C Tables 4.2.6.8 and 6.1.1.4'
    'Cu' 'Cu' 0.3201 1.2651
                         'International Tables Vol C Tables 4.2.6.8 and 6.1.1.4'
_computing_data_collection     'SMART (Bruker, 1997)'
_computing_cell_refinement     'SAINT (Bruker, 1997)'
_computing_data_reduction     'SAINT (Bruker, 1997)'
_computing_structure_solution     'SHELXTL (Sheldrick, 2008)'
_computing_structure_refinement     'SHELXTL (Sheldrick, 2008)'
_computing_molecular_graphics     'SHELXTL (Sheldrick, 2008)'
_computing_publication_material
                                  'SHELXTL (Sheldrick, 2008) and local programs'
loop_
    _atom_site_type_symbol
    _atom_site_label
    _atom_site_fract_x
    _atom_site_fract_y
    _atom_site_fract_z
    _atom_site_U_iso_or_equiv
    _atom_site_adp_type
    _atom_site_calc_flag
    _atom_site_refinement_flags
    _atom_site_occupancy
    _atom_site_disorder_assembly
    _atom_site_disorder_group
    C C1 0.1553(4) 0.3275(3) -0.07122(17) 0.0395(7) Uani d . 1 . .
    C C2 0.0545(4) 0.3975(3) -0.12818(19) 0.0478(8) Uani d . 1 . .
    H H2 -0.0080 0.3581 -0.1704 0.057 Uiso calc R 1 . .
    C C3 0.0507(4) 0.5226(3) -0.1201(2) 0.0492(8) Uani d . 1 . .
    H H3 -0.0159 0.5689 -0.1568 0.059 Uiso calc R 1 . .
    C C4 0.1460(4) 0.5839(3) -0.05691(19) 0.0441(8) Uani d . 1 . .
    C C5 0.1525(5) 0.7152(3) -0.0411(2) 0.0539(9) Uani d . 1 . .
    H H5 0.0886 0.7683 -0.0745 0.065 Uiso calc R 1 . .
    C C6 0.2498(4) 0.7624(3) 0.0215(2) 0.0541(9) Uani d . 1 . .
    H H6 0.2504 0.8477 0.0302 0.065 Uiso calc R 1 . .
    C C7 0.3518(4) 0.6866(3) 0.0746(2) 0.0459(8) Uani d . 1 . .
    C C8 0.3481(3) 0.5572(3) 0.06060(17) 0.0377(7) Uani d . 1 . .
    C C9 0.2440(3) 0.5098(3) -0.00470(18) 0.0364(6) Uani d . 1 . .
    C C10 0.5401(4) 0.5172(3) 0.1667(2) 0.0462(8) Uani d . 1 . .
    H H10 0.6058 0.4620 0.1974 0.055 Uiso calc R 1 . .
    C C11 0.5497(4) 0.6440(3) 0.1859(2) 0.0550(9) Uani d . 1 . .
    H H11 0.6190 0.6713 0.2297 0.066 Uiso calc R 1 . .
    C C12 0.4578(5) 0.7272(3) 0.1405(2) 0.0548(9) Uani d . 1 . .
    H H12 0.4653 0.8113 0.1533 0.066 Uiso calc R 1 . .
    Cu Cu1 0.37741(4) 0.29261(3) 0.06801(2) 0.03598(14) Uani d . 1 . .
    N N1 0.1698(3) 0.2036(2) -0.07207(16) 0.0478(7) Uani d . 1 . .
    H H1 0.1211 0.1587 -0.1101 0.057 Uiso calc R 1 . .
    N N2 0.2703(3) 0.1510(2) -0.00644(15) 0.0432(6) Uani d . 1 . .
    H H2A 0.3427 0.1045 -0.0265 0.052 Uiso calc R 1 . .
    H H2B 0.2160 0.1014 0.0235 0.052 Uiso calc R 1 . .
    N N3 0.5836(3) 0.1007(3) 0.13379(17) 0.0499(7) Uani d . 1 . .
    N N4 0.8613(3) 0.0304(2) 0.83090(17) 0.0472(7) Uani d . 1 . .
    N N5 0.2458(3) 0.3843(2) -0.01228(14) 0.0362(5) Uani d . 1 . .
    N N6 0.4397(3) 0.4735(2) 0.10578(15) 0.0376(5) Uani d . 1 . .
    O O1 0.2264(3) 0.27432(18) 0.16726(12) 0.0440(5) Uani d D 1 . .
    H H9 0.2273 0.1980 0.1784 0.066 Uiso d RD 1 . .
    H H13 0.2717 0.3128 0.2083 0.066 Uiso d RD 1 . .
    O O2 0.5464(3) 0.21509(19) 0.13917(15) 0.0516(6) Uani d . 1 . .
    O O3 0.5139(4) 0.0349(2) 0.08196(18) 0.0770(9) Uani d . 1 . .
    O O4 0.6890(4) 0.0598(3) 0.1787(2) 0.1068(13) Uani d . 1 . .
    O O5 0.7508(3) -0.0211(2) 0.79020(18) 0.0735(8) Uani d . 1 . .
    O O6 0.9063(3) 0.1324(2) 0.80827(14) 0.0610(7) Uani d . 1 . .
    O O7 0.9290(3) -0.0178(2) 0.89371(16) 0.0627(7) Uani d . 1 . .
loop_
    _atom_site_aniso_label
    _atom_site_aniso_U_11
    _atom_site_aniso_U_22
    _atom_site_aniso_U_33
    _atom_site_aniso_U_12
    _atom_site_aniso_U_13
    _atom_site_aniso_U_23
    C1 0.0392(17) 0.0383(16) 0.0423(17) 0.0019(13) 0.0106(13) 0.0020(13)
    C2 0.0441(19) 0.052(2) 0.0457(18) 0.0053(15) 0.0008(14) 0.0062(15)
    C3 0.0418(19) 0.057(2) 0.0492(19) 0.0118(16) 0.0085(15) 0.0152(16)
    C4 0.0469(19) 0.0369(16) 0.0527(19) 0.0104(14) 0.0224(15) 0.0106(13)
    C5 0.063(2) 0.0395(18) 0.062(2) 0.0131(16) 0.0210(18) 0.0150(16)
    C6 0.071(3) 0.0282(16) 0.069(2) 0.0072(16) 0.034(2) 0.0047(15)
    C7 0.058(2) 0.0293(15) 0.056(2) -0.0025(14) 0.0284(17) -0.0018(13)
    C8 0.0413(17) 0.0320(15) 0.0436(16) -0.0005(12) 0.0199(13) 0.0007(12)
    C9 0.0404(17) 0.0297(14) 0.0416(16) 0.0044(12) 0.0149(13) 0.0045(12)
    C10 0.0457(19) 0.0491(18) 0.0451(17) -0.0050(15) 0.0115(14) -0.0034(14)
    C11 0.060(2) 0.054(2) 0.053(2) -0.0171(18) 0.0127(17) -0.0129(17)
    C12 0.070(3) 0.0332(17) 0.066(2) -0.0128(16) 0.0264(19) -0.0120(15)
    Cu1 0.0392(2) 0.0291(2) 0.0397(2) 0.00421(14) 0.00535(15) 0.00074(14)
    N1 0.0554(17) 0.0373(14) 0.0479(16) 0.0027(12) -0.0051(13) -0.0059(11)
    N2 0.0515(17) 0.0317(13) 0.0464(14) 0.0037(11) 0.0065(12) -0.0001(11)
    N3 0.0537(18) 0.0477(16) 0.0474(15) 0.0124(14) 0.0022(13) 0.0019(13)
    N4 0.0568(18) 0.0386(14) 0.0483(16) 0.0009(13) 0.0148(13) 0.0022(12)
    N5 0.0394(14) 0.0306(12) 0.0390(13) 0.0036(10) 0.0061(10) 0.0011(10)
    N6 0.0409(14) 0.0326(12) 0.0412(13) -0.0001(11) 0.0132(11) -0.0014(11)
    O1 0.0505(14) 0.0375(11) 0.0447(12) 0.0008(9) 0.0091(10) 0.0001(9)
    O2 0.0519(15) 0.0406(12) 0.0600(14) 0.0120(10) -0.0020(11) -0.0063(10)
    O3 0.095(2) 0.0483(14) 0.0791(19) 0.0180(14) -0.0225(16) -0.0118(14)
    O4 0.108(3) 0.077(2) 0.119(3) 0.042(2) -0.051(2) -0.0025(19)
    O5 0.0673(18) 0.0551(15) 0.092(2) -0.0193(14) -0.0152(15) 0.0131(14)
    O6 0.0885(19) 0.0425(13) 0.0500(13) -0.0200(13) 0.0008(12) 0.0065(11)
    O7 0.0719(18) 0.0546(15) 0.0601(15) 0.0045(13) 0.0018(13) 0.0167(12)
_geom_special_details
;
All e.s.d.'s (except the e.s.d. in the dihedral angle between two l.s. planes)
are estimated using the full covariance matrix. The cell e.s.d.'s are taken
into account individually in the estimation of e.s.d.'s in distances, angles
and torsion angles; correlations between e.s.d.'s in cell parameters are only
used when they are defined by crystal symmetry. An approximate (isotropic)
treatment of cell e.s.d.'s is used for estimating e.s.d.'s involving l.s.
planes.
;
loop_
    _geom_bond_atom_site_label_1
    _geom_bond_atom_site_label_2
    _geom_bond_site_symmetry_2
    _geom_bond_distance
    _geom_bond_publ_flag
    C1 N5 . 1.322(4) ?
    C1 N1 . 1.341(4) ?
    C1 C2 . 1.420(4) ?
    C2 C3 . 1.356(5) ?
    C2 H2 . 0.9300 ?
    C3 C4 . 1.412(5) ?
    C3 H3 . 0.9300 ?
    C4 C9 . 1.387(4) ?
    C4 C5 . 1.437(5) ?
    C5 C6 . 1.351(5) ?
    C5 H5 . 0.9300 ?
    C6 C7 . 1.425(5) ?
    C6 H6 . 0.9300 ?
    C7 C12 . 1.405(5) ?
    C7 C8 . 1.412(4) ?
    C8 N6 . 1.363(4) ?
    C8 C9 . 1.413(4) ?
    C9 N5 . 1.358(4) ?
    C10 N6 . 1.332(4) ?
    C10 C11 . 1.402(5) ?
    C10 H10 . 0.9300 ?
    C11 C12 . 1.362(5) ?
    C11 H11 . 0.9300 ?
    C12 H12 . 0.9300 ?
    Cu1 N5 . 1.914(2) ?
    Cu1 O2 . 1.952(2) ?
    Cu1 N6 . 2.097(2) ?
    Cu1 N2 . 2.102(2) ?
    Cu1 O1 . 2.232(2) ?
    N1 N2 . 1.422(3) ?
    N1 H1 . 0.8600 ?
    N2 H2A . 0.9000 ?
    N2 H2B . 0.9000 ?
    N3 O4 . 1.190(4) ?
    N3 O3 . 1.213(4) ?
    N3 O2 . 1.280(3) ?
    N4 O5 . 1.234(3) ?
    N4 O7 . 1.239(3) ?
    N4 O6 . 1.240(3) ?
    O1 H9 . 0.8422 ?
    O1 H13 . 0.8485 ?
loop_
    _geom_angle_atom_site_label_1
    _geom_angle_atom_site_label_2
    _geom_angle_atom_site_label_3
    _geom_angle_site_symmetry_1
    _geom_angle_site_symmetry_3
    _geom_angle
    _geom_angle_publ_flag
    N5 C1 N1 . . 114.9(3) ?
    N5 C1 C2 . . 120.2(3) ?
    N1 C1 C2 . . 125.0(3) ?
    C3 C2 C1 . . 118.9(3) ?
    C3 C2 H2 . . 120.5 ?
    C1 C2 H2 . . 120.5 ?
    C2 C3 C4 . . 121.3(3) ?
    C2 C3 H3 . . 119.4 ?
    C4 C3 H3 . . 119.4 ?
    C9 C4 C3 . . 116.6(3) ?
    C9 C4 C5 . . 116.6(3) ?
    C3 C4 C5 . . 126.9(3) ?
    C6 C5 C4 . . 121.0(3) ?
    C6 C5 H5 . . 119.5 ?
    C4 C5 H5 . . 119.5 ?
    C5 C6 C7 . . 122.5(3) ?
    C5 C6 H6 . . 118.8 ?
    C7 C6 H6 . . 118.8 ?
    C12 C7 C8 . . 115.7(3) ?
    C12 C7 C6 . . 126.6(3) ?
    C8 C7 C6 . . 117.8(3) ?
    N6 C8 C7 . . 124.3(3) ?
    N6 C8 C9 . . 117.0(3) ?
    C7 C8 C9 . . 118.7(3) ?
    N5 C9 C4 . . 122.0(3) ?
    N5 C9 C8 . . 114.6(3) ?
    C4 C9 C8 . . 123.4(3) ?
    N6 C10 C11 . . 121.9(3) ?
    N6 C10 H10 . . 119.0 ?
    C11 C10 H10 . . 119.0 ?
    C12 C11 C10 . . 120.2(3) ?
    C12 C11 H11 . . 119.9 ?
    C10 C11 H11 . . 119.9 ?
    C11 C12 C7 . . 120.2(3) ?
    C11 C12 H12 . . 119.9 ?
    C7 C12 H12 . . 119.9 ?
    N5 Cu1 O2 . . 168.02(11) ?
    N5 Cu1 N6 . . 80.55(10) ?
    O2 Cu1 N6 . . 94.10(9) ?
    N5 Cu1 N2 . . 77.72(10) ?
    O2 Cu1 N2 . . 106.66(9) ?
    N6 Cu1 N2 . . 158.07(10) ?
    N5 Cu1 O1 . . 101.19(9) ?
    O2 Cu1 O1 . . 89.57(10) ?
    N6 Cu1 O1 . . 91.11(8) ?
    N2 Cu1 O1 . . 95.94(9) ?
    C1 N1 N2 . . 116.0(2) ?
    C1 N1 H1 . . 122.0 ?
    N2 N1 H1 . . 122.0 ?
    N1 N2 Cu1 . . 109.92(17) ?
    N1 N2 H2A . . 109.7 ?
    Cu1 N2 H2A . . 109.7 ?
    N1 N2 H2B . . 109.7 ?
    Cu1 N2 H2B . . 109.7 ?
    H2A N2 H2B . . 108.2 ?
    O4 N3 O3 . . 120.0(3) ?
    O4 N3 O2 . . 119.7(3) ?
    O3 N3 O2 . . 120.2(3) ?
    O5 N4 O7 . . 121.6(3) ?
    O5 N4 O6 . . 119.3(3) ?
    O7 N4 O6 . . 119.1(3) ?
    C1 N5 C9 . . 121.1(3) ?
    C1 N5 Cu1 . . 121.3(2) ?
    C9 N5 Cu1 . . 117.6(2) ?
    C10 N6 C8 . . 117.6(3) ?
    C10 N6 Cu1 . . 132.3(2) ?
    C8 N6 Cu1 . . 109.92(19) ?
    Cu1 O1 H9 . . 104.8 ?
    Cu1 O1 H13 . . 106.4 ?
    H9 O1 H13 . . 108.2 ?
    N3 O2 Cu1 . . 123.3(2) ?
loop_
    _geom_torsion_atom_site_label_1
    _geom_torsion_atom_site_label_2
    _geom_torsion_atom_site_label_3
    _geom_torsion_atom_site_label_4
    _geom_torsion_site_symmetry_1
    _geom_torsion_site_symmetry_2
    _geom_torsion_site_symmetry_3
    _geom_torsion_site_symmetry_4
    _geom_torsion
    _geom_torsion_publ_flag
    N5 C1 C2 C3 . . . . -1.2(5) ?
    N1 C1 C2 C3 . . . . 179.7(3) ?
    C1 C2 C3 C4 . . . . 0.7(5) ?
    C2 C3 C4 C9 . . . . 0.7(5) ?
    C2 C3 C4 C5 . . . . -179.4(3) ?
    C9 C4 C5 C6 . . . . 0.2(5) ?
    C3 C4 C5 C6 . . . . -179.7(3) ?
    C4 C5 C6 C7 . . . . 0.5(5) ?
    C5 C6 C7 C12 . . . . 179.3(3) ?
    C5 C6 C7 C8 . . . . -0.5(5) ?
    C12 C7 C8 N6 . . . . -0.5(4) ?
    C6 C7 C8 N6 . . . . 179.3(3) ?
    C12 C7 C8 C9 . . . . 180.0(3) ?
    C6 C7 C8 C9 . . . . -0.2(4) ?
    C3 C4 C9 N5 . . . . -1.7(4) ?
    C5 C4 C9 N5 . . . . 178.4(3) ?
    C3 C4 C9 C8 . . . . 179.0(3) ?
    C5 C4 C9 C8 . . . . -0.9(4) ?
    N6 C8 C9 N5 . . . . 2.0(4) ?
    C7 C8 C9 N5 . . . . -178.4(3) ?
    N6 C8 C9 C4 . . . . -178.6(3) ?
    C7 C8 C9 C4 . . . . 0.9(4) ?
    N6 C10 C11 C12 . . . . -1.8(5) ?
    C10 C11 C12 C7 . . . . 0.6(5) ?
    C8 C7 C12 C11 . . . . 0.5(5) ?
    C6 C7 C12 C11 . . . . -179.3(3) ?
    N5 C1 N1 N2 . . . . 4.7(4) ?
    C2 C1 N1 N2 . . . . -176.2(3) ?
    C1 N1 N2 Cu1 . . . . -4.0(3) ?
    N5 Cu1 N2 N1 . . . . 1.71(19) ?
    O2 Cu1 N2 N1 . . . . -166.8(2) ?
    N6 Cu1 N2 N1 . . . . -6.2(4) ?
    O1 Cu1 N2 N1 . . . . 101.9(2) ?
    N1 C1 N5 C9 . . . . 179.4(3) ?
    C2 C1 N5 C9 . . . . 0.3(4) ?
    N1 C1 N5 Cu1 . . . . -3.2(4) ?
    C2 C1 N5 Cu1 . . . . 177.6(2) ?
    C4 C9 N5 C1 . . . . 1.2(4) ?
    C8 C9 N5 C1 . . . . -179.4(3) ?
    C4 C9 N5 Cu1 . . . . -176.2(2) ?
    C8 C9 N5 Cu1 . . . . 3.2(3) ?
    O2 Cu1 N5 C1 . . . . 113.5(5) ?
    N6 Cu1 N5 C1 . . . . 177.7(2) ?
    N2 Cu1 N5 C1 . . . . 0.7(2) ?
    O1 Cu1 N5 C1 . . . . -93.0(2) ?
    O2 Cu1 N5 C9 . . . . -69.0(5) ?
    N6 Cu1 N5 C9 . . . . -4.8(2) ?
    N2 Cu1 N5 C9 . . . . 178.2(2) ?
    O1 Cu1 N5 C9 . . . . 84.5(2) ?
    C11 C10 N6 C8 . . . . 1.7(5) ?
    C11 C10 N6 Cu1 . . . . -172.6(2) ?
    C7 C8 N6 C10 . . . . -0.6(4) ?
    C9 C8 N6 C10 . . . . 178.9(3) ?
    C7 C8 N6 Cu1 . . . . 174.9(2) ?
    C9 C8 N6 Cu1 . . . . -5.5(3) ?
    N5 Cu1 N6 C10 . . . . -179.9(3) ?
    O2 Cu1 N6 C10 . . . . -10.7(3) ?
    N2 Cu1 N6 C10 . . . . -172.0(3) ?
    O1 Cu1 N6 C10 . . . . 79.0(3) ?
    N5 Cu1 N6 C8 . . . . 5.51(18) ?
    O2 Cu1 N6 C8 . . . . 174.71(19) ?
    N2 Cu1 N6 C8 . . . . 13.3(4) ?
    O1 Cu1 N6 C8 . . . . -95.65(19) ?
    O4 N3 O2 Cu1 . . . . 179.2(3) ?
    O3 N3 O2 Cu1 . . . . 0.9(5) ?
    N5 Cu1 O2 N3 . . . . -105.8(5) ?
    N6 Cu1 O2 N3 . . . . -168.8(3) ?
    N2 Cu1 O2 N3 . . . . 4.1(3) ?
    O1 Cu1 O2 N3 . . . . 100.2(3) ?
loop_
    _geom_hbond_atom_site_label_D
    _geom_hbond_atom_site_label_H
    _geom_hbond_atom_site_label_A
    _geom_hbond_site_symmetry_A
    _geom_hbond_distance_DH
    _geom_hbond_distance_HA
    _geom_hbond_distance_DA
    _geom_hbond_angle_DHA
    N1 H1 O6 1_454 0.86 2.18 2.936(4) 145.9
    N1 H1 O7 1_454 0.86 2.54 3.181(4) 132.1
    N2 H2A O3 3_655 0.90 2.22 3.111(4) 169.4
    N2 H2B O7 3_656 0.90 2.17 3.055(4) 168.2
    O1 H9 O5 3_656 0.84 1.98 2.818(3) 174.7
    O1 H9 O7 3_656 0.84 2.58 3.185(3) 130.2
    O1 H13 O6 4_565 0.85 1.99 2.821(3) 166.8
    C2 H2 O6 1_454 0.93 2.56 3.253(4) 132.1
    C3 H3 O1 3_565 0.93 2.48 3.280(4) 143.7
    C11 H11 O4 2_655 0.93 2.43 3.118(5) 131.1
data_global
_journal_date_recd_electronic     2008-05-16
_journal_date_accepted     2008-05-22
_journal_name_full     'Acta Crystallographica, Section E'
_journal_year     2008
_journal_volume     64
_journal_issue      6
_journal_page_first     m847
_journal_page_last     m847
_journal_paper_category     QM
_journal_coeditor_code     WN2264
_publ_contact_author
;
      Li Hong Liang
      Department of Chemistry
      Dezhou University
      Dezhou Shandong 253023
      People's Republic of China
;
_publ_contact_author_email     hongliangl1968@yahoo.com.cn
_publ_contact_author_fax     '86 534 8985870'
_publ_contact_author_phone     '86 534 8985870'
_publ_section_title
;
Aqua(2-hydrazino-1,10-phenanthroline)nitratocopper(II) nitrate
;
loop_
    _publ_author_name
    _publ_author_address
    'Li, Hong Liang'
;     Department of Chemistry
      Dezhou Shandong
      Dezhou 253023
      People's Republic of China
;
    'Liu, Qi Sheng'
;     Department of Chemistry
      Shandong Normal University
      Jinan 250014
      People's Republic of China
;
