# Supplementary material for: Aqua­(2-hydrazino-1,10-phenanthroline)nitratocopper(II) nitrate
Source: Acta Crystallogr Sect E Struct Rep Online. 2008 May 30;64(Pt 6):m847. doi: 10.1107/S1600536808015523 (PMC2961415; doi:10.1107/S1600536808015523)
Supplement: Supplementary file 2 [file e-64-0m847-Isup2.hkl]

# 
# h,k,l, Fc-squared, Fo-squared, sigma(Fo-squared) and status flag 
# 
data_I
_shelx_title ' 61214am in P2(1)/n' 
_shelx_refln_list_code          4 
_shelx_F_calc_maximum      428.82 
_exptl_crystal_F_000       844.00 
_reflns_d_resolution_high  0.7829 
 
loop_ 
 _symmetry_equiv_pos_as_xyz 
 'x, y, z' 
 '-x+1/2, y+1/2, -z+1/2' 
 '-x, -y, -z' 
 'x-1/2, -y-1/2, z-1/2' 
 
_cell_length_a     8.7175 
_cell_length_b    10.7746 
_cell_length_c    16.4725 
_cell_angle_alpha  90.000 
_cell_angle_beta   97.175 
_cell_angle_gamma  90.000 
 
_shelx_F_squared_multiplier     1.000 
 
loop_ 
 _refln_index_h 
 _refln_index_k 
 _refln_index_l 
 _refln_F_squared_calc 
 _refln_F_squared_meas 
 _refln_F_squared_sigma 
 _refln_observed_status 
   2   0   0      308.67      323.45     16.31 o 
   4   0   0     1549.08     1518.85     52.71 o 
   6   0   0      996.52      992.16     29.28 o 
   8   0   0      930.03      887.12     53.47 o 
  10   0   0      593.50      490.10     49.86 o 
   1   1   0     1291.13     1548.58     17.88 o 
   2   1   0     2561.45     2520.71     32.57 o 
   3   1   0      580.11      518.79     13.61 o 
   4   1   0      105.24      116.80      8.17 o 
   5   1   0     1949.36     2041.94     37.16 o 
   6   1   0     4569.10     4263.56    125.51 o 
   7   1   0       67.39       58.30     11.73 o 
   8   1   0       92.92       98.36     15.95 o 
   9   1   0        0.32       16.87     10.26 o 
  10   1   0      302.43      349.42     43.04 o 
  11   1   0        1.58        6.26     14.22 o 
   0   2   0      759.95      702.20     22.33 o 
   1   2   0     3904.64     4268.23     95.81 o 
   2   2   0     2533.76     2626.80     41.10 o 
   3   2   0     5857.61     6005.09     74.51 o 
   4   2   0     4595.46     4932.69     66.87 o 
   5   2   0      499.48      530.95     17.79 o 
   6   2   0       91.25      118.04     23.42 o 
   7   2   0      261.68      262.98     46.45 o 
   8   2   0      707.38      697.16    196.80 o 
   9   2   0       15.13        2.45     24.17 o 
  10   2   0       41.52       64.52     27.87 o 
   1   3   0      846.14      809.91     18.82 o 
   2   3   0     1853.13     1744.10     27.09 o 
   3   3   0      925.99      937.58     21.23 o 
   4   3   0       55.13       66.71      7.48 o 
   5   3   0      706.17      680.21     20.95 o 
   6   3   0     1590.40     1513.13     72.71 o 
   7   3   0      534.47      475.97     70.06 o 
   8   3   0       38.95       59.54     14.20 o 
   9   3   0      239.21      281.84     56.40 o 
  10   3   0       64.24       89.21     49.39 o 
   0   4   0    15023.88    15141.23    201.58 o 
   1   4   0     1978.62     2191.48     29.87 o 
   2   4   0       71.54       70.60      6.45 o 
   3   4   0     1544.51     1564.65     58.84 o 
   4   4   0        8.89       10.57      5.69 o 
   5   4   0      526.53      530.83     29.86 o 
   6   4   0        0.20       10.11      5.89 o 
   7   4   0      957.25      826.74     27.56 o 
   8   4   0      127.26      141.87     19.62 o 
   9   4   0      214.36      202.45     26.35 o 
  10   4   0       39.46       41.91     16.85 o 
   1   5   0     7380.81     7273.04     91.47 o 
   2   5   0        1.19        8.80      4.05 o 
   3   5   0     3029.41     2907.74     47.65 o 
   4   5   0       17.68       14.69      4.75 o 
   5   5   0     2258.93     2044.63     42.09 o 
   6   5   0      709.27      685.80     28.47 o 
   7   5   0      325.42      288.48     18.65 o 
   8   5   0       77.73       71.10     15.34 o 
   9   5   0       80.12       50.49     40.29 o 
  10   5   0        3.14        3.43     16.87 o 
   0   6   0      663.10      728.13     31.00 o 
   1   6   0      705.02      467.22     18.03 o 
   2   6   0      106.31      127.28     18.56 o 
   3   6   0      932.38      791.61     23.05 o 
   4   6   0        4.50       11.24      5.01 o 
   5   6   0      618.12      593.46     27.88 o 
   6   6   0        5.29       10.89      6.55 o 
   7   6   0      279.50      295.17     28.43 o 
   8   6   0       13.61       18.64     10.43 o 
   9   6   0      103.44      138.32     20.72 o 
   1   7   0       83.96       72.42     11.06 o 
   2   7   0      149.25      143.02     14.58 o 
   3   7   0     1592.60     1553.48     35.92 o 
   4   7   0      683.59      661.06     23.41 o 
   5   7   0      286.22      276.76     17.59 o 
   6   7   0       17.89       31.95      8.70 o 
   7   7   0      538.81      519.27     24.48 o 
   8   7   0       84.21       73.82     16.39 o 
   9   7   0      227.27      247.62     27.88 o 
   0   8   0       65.01       80.37     12.22 o 
   1   8   0     1783.32     1751.63     46.82 o 
   2   8   0        0.20       17.87      6.28 o 
   3   8   0        9.08       10.56      5.85 o 
   4   8   0     2196.51     2035.04     63.26 o 
   5   8   0      173.12      171.73     15.66 o 
   6   8   0      687.41      627.93     26.62 o 
   7   8   0      837.12      775.58     47.94 o 
   8   8   0       73.64       54.14     16.59 o 
   1   9   0      291.14      316.03     16.24 o 
   2   9   0       81.46       69.31     10.59 o 
   3   9   0      149.03      138.00     21.18 o 
   4   9   0       22.27       25.52      8.67 o 
   5   9   0      166.04      158.92     16.19 o 
   6   9   0      655.91      655.87     28.52 o 
   7   9   0      106.00      124.18     16.27 o 
   8   9   0       35.85       30.52     12.04 o 
   0  10   0     1576.91     1558.41    160.78 o 
   1  10   0      517.87      484.78     27.48 o 
   2  10   0       18.90       19.39      7.73 o 
   3  10   0      242.80      219.58     25.35 o 
   4  10   0      633.91      596.38     31.44 o 
   5  10   0       33.82       50.87     15.94 o 
   6  10   0       14.40       13.40     10.83 o 
   7  10   0       59.47       68.71     16.15 o 
   1  11   0      110.16      111.49     16.72 o 
   2  11   0      905.78      861.13     31.70 o 
   3  11   0       27.99       33.86     10.11 o 
   4  11   0        7.50       13.81      8.81 o 
   5  11   0       61.01       57.54     15.40 o 
   6  11   0      379.73      346.93     42.15 o 
   0  12   0     1138.87     1096.43     60.48 o 
   1  12   0        7.59       10.28     10.42 o 
   2  12   0       48.14       43.12     10.69 o 
   3  12   0       90.11      101.16     14.72 o 
   4  12   0      449.14      500.28     51.85 o 
   5  12   0        1.52        1.80      8.44 o 
   1  13   0       40.55       32.59     10.97 o 
   2  13   0      300.80      340.56     24.17 o 
   3  13   0      212.72      206.62     20.08 o 
  -9   0   1      125.94      106.36     25.22 o 
  -7   0   1     3118.35     2670.26     92.90 o 
  -5   0   1      377.86      332.93     25.41 o 
  -3   0   1      574.92      626.42     27.30 o 
  -1   0   1      920.59      987.79     24.65 o 
   1   0   1    23625.68    26747.52    325.68 o 
   3   0   1      161.35      168.15      9.55 o 
   5   0   1     2417.89     2396.76     46.10 o 
   7   0   1      403.05      349.99     34.51 o 
   9   0   1      611.79      606.33     48.73 o 
 -11   1   1       64.62       67.88     20.86 o 
 -10   1   1      125.21      159.07    198.13 o 
  -9   1   1      216.91      173.86     29.39 o 
  -8   1   1       56.66       62.16     13.26 o 
  -7   1   1      437.62      430.89     24.58 o 
  -6   1   1       10.53       10.25      5.14 o 
  -5   1   1     3612.21     3394.88     56.57 o 
  -4   1   1     1124.42     1108.04     30.67 o 
  -3   1   1      261.44      265.28     12.33 o 
  -2   1   1    14224.29    16578.85    324.87 o 
  -1   1   1    15523.78    17189.72    322.91 o 
   0   1   1     3718.71     4228.46     57.58 o 
   1   1   1      331.24      275.55      4.21 o 
   2   1   1     8434.37     9299.10     77.02 o 
   3   1   1     1161.21     1083.76     15.79 o 
   4   1   1       17.16       26.20      3.37 o 
   5   1   1        5.23       24.51      6.81 o 
   6   1   1       31.43       35.55     12.70 o 
   7   1   1     1574.23     1431.62     46.97 o 
   8   1   1       78.51       67.93     14.68 o 
   9   1   1       47.78       59.38     13.91 o 
  10   1   1      155.38      161.73     29.01 o 
 -10   2   1       79.50       90.80     22.44 o 
  -9   2   1      127.20      158.98     23.77 o 
  -8   2   1      113.99      125.16     46.26 o 
  -7   2   1      375.26      345.42     20.16 o 
  -6   2   1      427.45      376.25     28.13 o 
  -5   2   1     2016.84     2059.29     62.63 o 
  -4   2   1      112.41      115.37     10.97 o 
  -3   2   1      802.64      728.65     37.90 o 
  -2   2   1      839.15      868.16     17.10 o 
  -1   2   1     1179.08     1427.31     22.88 o 
   0   2   1      847.21      796.97     15.27 o 
   1   2   1     5188.25     5369.86     41.98 o 
   2   2   1     4935.01     5119.62     46.05 o 
   3   2   1      122.97      109.10      5.19 o 
   4   2   1     2741.52     2758.36     42.98 o 
   5   2   1     3294.67     3084.25     49.65 o 
   6   2   1      276.16      259.15     14.02 o 
   7   2   1       21.40       24.21      9.31 o 
   8   2   1      146.52      172.72     29.20 o 
   9   2   1      357.47      474.97    207.99 o 
  10   2   1        1.17        6.44     12.68 o 
 -10   3   1       10.49       16.68     14.00 o 
  -9   3   1       55.20       46.16     14.48 o 
  -8   3   1      569.90      648.00     96.88 o 
  -7   3   1        1.92        1.76      5.59 o 
  -6   3   1      912.35      948.82     32.78 o 
  -5   3   1     5107.56     5349.19    138.38 o 
  -4   3   1     4508.07     4794.77     67.21 o 
  -3   3   1     1698.93     1604.99     45.96 o 
  -2   3   1        4.03       12.35      1.97 o 
  -1   3   1      632.08      588.41     13.22 o 
   0   3   1     4060.31     4287.05     89.60 o 
   1   3   1     2970.38     2886.85     29.64 o 
   2   3   1      769.54      734.66     14.60 o 
   3   3   1     2232.06     2203.08     38.04 o 
   4   3   1     2790.28     2931.27     40.90 o 
   5   3   1     2019.13     2133.58     40.51 o 
   6   3   1       47.31       42.12      7.48 o 
   7   3   1      847.26      871.91     37.94 o 
   8   3   1      450.08      479.59     58.68 o 
   9   3   1       19.53       42.66     15.46 o 
  10   3   1       73.61       50.21     16.87 o 
 -10   4   1      238.66      283.90     46.74 o 
  -9   4   1        7.32        6.99     11.43 o 
  -8   4   1      122.20       97.23     22.75 o 
  -7   4   1      764.33      749.34     50.51 o 
  -6   4   1     2425.91     2314.90     46.79 o 
  -5   4   1      557.12      583.07     20.28 o 
  -4   4   1      181.17      166.99      7.16 o 
  -3   4   1       63.74       77.27      7.44 o 
  -2   4   1      269.70      243.21     10.01 o 
  -1   4   1      154.58      167.38      7.63 o 
   0   4   1     3052.89     3079.88     33.20 o 
   1   4   1     9517.86     9751.61     93.84 o 
   2   4   1     6798.44     7030.95     73.81 o 
   3   4   1        0.99       10.19      3.34 o 
   4   4   1       52.16       45.94      6.07 o 
   5   4   1       61.44       54.86      7.88 o 
   6   4   1     1117.36     1068.41     29.42 o 
   7   4   1       17.44       16.61     16.68 o 
   8   4   1       87.57      109.94     18.19 o 
   9   4   1       33.69       56.54     16.08 o 
  10   4   1       42.05       40.51     15.96 o 
 -10   5   1       13.84        5.67     12.38 o 
  -9   5   1       55.73       54.22     15.19 o 
  -8   5   1      234.59      235.76     24.27 o 
  -7   5   1        0.06        5.04     13.08 o 
  -6   5   1      147.60      159.37     14.07 o 
  -5   5   1       83.38      116.46     11.60 o 
  -4   5   1     4714.97     4658.54     69.25 o 
  -3   5   1      364.08      367.83     14.46 o 
  -2   5   1      858.08      773.15     20.13 o 
  -1   5   1     1060.70     1202.54     39.72 o 
   0   5   1     4251.73     3971.05     42.30 o 
   1   5   1     1746.08     1788.15     24.63 o 
   2   5   1      909.18      916.36     19.08 o 
   3   5   1      545.09      554.35     15.63 o 
   4   5   1     2189.64     2008.76     39.69 o 
   5   5   1      104.68      110.45     11.11 o 
   6   5   1      561.45      545.64     21.73 o 
   7   5   1      119.40      115.94     18.01 o 
   8   5   1      704.91      738.49     90.53 o 
   9   5   1       13.37       10.37     11.56 o 
  10   5   1       63.41       75.25     18.15 o 
  -9   6   1       53.04       85.12     17.79 o 
  -8   6   1       37.80       50.33     14.79 o 
  -7   6   1       36.88       44.57      9.80 o 
  -6   6   1      483.73      483.19     21.34 o 
  -5   6   1       29.62       21.91      6.82 o 
  -4   6   1      122.35      125.79     11.36 o 
  -3   6   1       33.68       40.08      6.72 o 
  -2   6   1     4452.04     4114.41     62.10 o 
  -1   6   1      310.97      269.00     16.72 o 
   0   6   1      242.14      236.29     10.76 o 
   1   6   1      194.51      217.08      9.22 o 
   2   6   1     7364.52     7201.95     99.15 o 
   3   6   1       75.10       89.78     20.13 o 
   4   6   1     1739.57     1597.61     68.31 o 
   5   6   1       24.56       33.16      7.25 o 
   6   6   1      169.30      150.65     13.99 o 
   7   6   1       54.89       41.04     12.39 o 
   8   6   1       81.98       86.13     16.72 o 
   9   6   1        0.04        7.04     11.83 o 
  -9   7   1        0.98        9.86     17.35 o 
  -8   7   1      262.64      302.41     31.76 o 
  -7   7   1       15.38       35.76     10.13 o 
  -6   7   1       82.75       84.52     11.69 o 
  -5   7   1        0.73       15.59      6.43 o 
  -4   7   1     3611.22     3443.64     60.42 o 
  -3   7   1       58.43       82.30      9.88 o 
  -2   7   1      916.62      885.11     25.71 o 
  -1   7   1      172.15      165.07     12.25 o 
   0   7   1     3398.08     3191.41     49.12 o 
   1   7   1       99.94      113.73      9.48 o 
   2   7   1      440.65      356.42     16.11 o 
   3   7   1     1236.96     1193.02     35.68 o 
   4   7   1     2125.20     1959.43     42.94 o 
   5   7   1       38.02       28.83      7.90 o 
   6   7   1        4.47        7.22      8.62 o 
   7   7   1      151.49      137.69     15.51 o 
   8   7   1      748.47      647.52     81.15 o 
   9   7   1       38.36       36.12     12.74 o 
  -9   8   1       24.29       42.85     17.82 o 
  -8   8   1      157.72      119.85     19.66 o 
  -7   8   1       52.62       45.69     11.14 o 
  -6   8   1      810.13      756.98     42.66 o 
  -5   8   1       27.30       29.82      7.85 o 
  -4   8   1      587.23      565.97     23.25 o 
  -3   8   1      590.65      498.13     20.90 o 
  -2   8   1      865.49      806.89     38.39 o 
  -1   8   1      824.16      858.11     29.09 o 
   0   8   1      373.11      363.07     15.34 o 
   1   8   1      336.61      320.87     17.22 o 
   2   8   1     4396.04     4032.41    107.86 o 
   3   8   1       16.89       15.10      6.59 o 
   4   8   1      269.06      224.89     20.59 o 
   5   8   1      259.56      240.33     18.08 o 
   6   8   1     1313.34     1280.10     91.96 o 
   7   8   1        2.12        6.58      8.03 o 
   8   8   1       94.89       92.13     20.10 o 
  -8   9   1      133.33      158.35     27.97 o 
  -7   9   1      270.38      250.07     31.46 o 
  -6   9   1        8.29       21.23      9.46 o 
  -5   9   1      269.27      296.87     34.49 o 
  -4   9   1      479.86      510.91     24.55 o 
  -3   9   1      224.05      206.56     16.98 o 
  -2   9   1      460.58      407.07     20.40 o 
  -1   9   1      653.89      674.83     24.38 o 
   0   9   1     1007.76     1082.53     36.48 o 
   1   9   1       25.49       39.60      6.98 o 
   2   9   1        6.59        8.94      6.11 o 
   3   9   1      178.04      139.59     14.28 o 
   4   9   1      228.38      195.56     17.25 o 
   5   9   1      127.99      144.29     15.99 o 
   6   9   1      102.44      104.03     13.99 o 
   7   9   1       56.96       70.60     12.83 o 
   8   9   1      199.52      215.49     36.31 o 
  -7  10   1      174.55      203.95     20.84 o 
  -6  10   1       23.66       46.38     11.67 o 
  -5  10   1      224.93      250.95     21.18 o 
  -4  10   1      106.09      112.46     14.93 o 
  -3  10   1      180.70      190.33     20.88 o 
  -2  10   1      204.94      216.42     17.31 o 
  -1  10   1       94.81       87.25     11.70 o 
   0  10   1      117.60      125.01     11.81 o 
   1  10   1      367.35      397.57     18.67 o 
   2  10   1     1136.84     1028.54     33.37 o 
   3  10   1       69.03       63.95     11.07 o 
   4  10   1      231.71      223.07     21.69 o 
   5  10   1      709.29      663.61     38.56 o 
   6  10   1       60.72       92.22     17.27 o 
   7  10   1        7.04       28.33      9.73 o 
  -6  11   1        9.32       28.19     10.57 o 
  -5  11   1      302.15      274.71     60.73 o 
  -4  11   1       63.74       83.28     14.01 o 
  -3  11   1      104.65       83.03     14.48 o 
  -2  11   1        1.03       19.00      8.57 o 
  -1  11   1     1447.93     1415.83     40.41 o 
   0  11   1       24.71       29.14      8.59 o 
   1  11   1       55.12       72.72     12.08 o 
   2  11   1       85.15       67.84     11.61 o 
   3  11   1      516.82      517.90     27.23 o 
   4  11   1        9.37       32.31     10.79 o 
   5  11   1        0.46        3.60      8.18 o 
   6  11   1        0.01        0.02     12.87 o 
  -5  12   1       34.21       26.42     11.09 o 
  -4  12   1        6.41       19.81      9.54 o 
  -3  12   1      344.20      336.06     24.15 o 
  -2  12   1      104.92       87.36     13.12 o 
  -1  12   1      103.37      127.51     15.58 o 
   0  12   1        7.31       16.87      9.47 o 
   1  12   1      869.04      785.33     36.85 o 
   2  12   1        1.46       22.12      9.49 o 
   3  12   1        5.63       19.55      9.09 o 
   4  12   1       61.13       33.64     11.22 o 
   5  12   1      264.01      268.60     32.65 o 
  -3  13   1        0.65       24.37      8.87 o 
  -2  13   1      104.70      100.62     13.87 o 
  -1  13   1      364.15      366.95     24.56 o 
   0  13   1       51.10       25.97     18.68 o 
   1  13   1       46.35       40.41     11.90 o 
   2  13   1        3.22       10.94      9.18 o 
   3  13   1       53.47       78.32     14.28 o 
 -10   0   2      287.67      311.70     40.76 o 
  -8   0   2      277.31      255.20     32.99 o 
  -6   0   2     3399.75     3197.91     97.07 o 
  -4   0   2      354.95      386.59     23.32 o 
  -2   0   2    22590.38    24851.06    451.05 o 
   0   0   2    24193.00    26196.43    321.99 o 
   2   0   2       13.30       16.98      1.67 o 
   4   0   2     4621.34     4428.48     56.17 o 
   6   0   2     2021.32     1802.68     70.91 o 
   8   0   2     1771.72     1631.66     76.60 o 
  10   0   2        3.60        8.91     14.98 o 
 -11   1   2        0.43       18.85     14.73 o 
 -10   1   2      397.32      689.06    605.47 o 
  -9   1   2       13.52       19.54     12.84 o 
  -8   1   2      199.72      212.92     29.96 o 
  -7   1   2       80.07       80.12      9.98 o 
  -6   1   2     1716.91     1602.28    102.00 o 
  -5   1   2      174.13      180.72     14.48 o 
  -4   1   2     1414.04     1341.33     33.57 o 
  -3   1   2        6.54        4.76      3.50 o 
  -2   1   2     1576.97     1669.02     55.46 o 
  -1   1   2      249.07      230.88      7.27 o 
   0   1   2     3541.90     4090.25     56.51 o 
   1   1   2      891.26     1001.04     11.54 o 
   2   1   2     2720.52     2776.83     27.78 o 
   3   1   2      756.13      871.76     13.81 o 
   4   1   2      651.02      616.15     12.55 o 
   5   1   2      826.37      798.65     16.00 o 
   6   1   2       29.94       36.88      9.85 o 
   7   1   2        3.05        7.47     10.05 o 
   8   1   2      812.81      806.86     69.49 o 
   9   1   2       12.62        1.50      8.90 o 
  10   1   2       70.73       83.06     17.06 o 
 -11   2   2        2.61        4.99     27.97 o 
 -10   2   2       84.31      107.26     73.85 o 
  -9   2   2      146.17      164.36     35.64 o 
  -8   2   2      188.28      174.97     33.37 o 
  -7   2   2      120.44      120.70     12.65 o 
  -6   2   2     2607.31     2552.50     69.54 o 
  -5   2   2      247.53      249.14     13.23 o 
  -4   2   2     1723.45     1640.41     47.91 o 
  -3   2   2       71.87       88.72      6.95 o 
  -2   2   2    20460.07    22180.03    195.85 o 
  -1   2   2     6163.36     6842.59     88.33 o 
   0   2   2     8178.82     8782.04    101.89 o 
   1   2   2      153.78      161.44      4.17 o 
   2   2   2     3571.92     3465.34     33.70 o 
   3   2   2       67.71      109.61      5.27 o 
   4   2   2     3981.31     4056.14     43.31 o 
   5   2   2      239.19      280.97     15.63 o 
   6   2   2     1440.20     1405.25     44.29 o 
   7   2   2      450.06      365.56     26.26 o 
   8   2   2      375.84      363.30     35.55 o 
   9   2   2        5.25        0.00     10.97 o 
  10   2   2       85.35      104.13    122.38 o 
 -10   3   2       56.40       68.82     19.08 o 
  -9   3   2        0.71        8.17     10.03 o 
  -8   3   2      292.58      338.62     32.99 o 
  -7   3   2      981.28     1007.58     38.86 o 
  -6   3   2      537.60      444.62     18.87 o 
  -5   3   2       97.51      120.31     10.46 o 
  -4   3   2      320.43      307.10     12.91 o 
  -3   3   2     2427.02     2406.49     30.27 o 
  -2   3   2     1614.48     1618.20     28.84 o 
  -1   3   2     2054.78     2258.03     27.50 o 
   0   3   2      955.56      939.22     27.59 o 
   1   3   2     7415.63     7714.06     62.80 o 
   2   3   2     3165.66     3281.74     29.89 o 
   3   3   2      759.62      766.96     15.90 o 
   4   3   2     2142.91     2017.53     39.89 o 
   5   3   2      428.37      369.06     13.82 o 
   6   3   2      179.50      204.64     13.72 o 
   7   3   2        0.22       11.19      8.98 o 
   8   3   2      297.52      348.26     60.20 o 
   9   3   2      325.37      377.77     97.55 o 
  10   3   2      103.40      144.23     34.41 o 
 -10   4   2        0.36        5.92     12.36 o 
  -9   4   2      437.03      441.03     98.21 o 
  -8   4   2       43.86       66.31     38.96 o 
  -7   4   2      133.83      127.36     17.39 o 
  -6   4   2      302.83      277.20     20.07 o 
  -5   4   2     3550.66     3414.07     57.15 o 
  -4   4   2     2158.67     2119.58     32.18 o 
  -3   4   2        9.94       17.65      2.92 o 
  -2   4   2       76.83      104.51      4.97 o 
  -1   4   2     3508.96     3301.99     56.05 o 
   0   4   2      518.32      468.52     12.28 o 
   1   4   2       98.40       89.28      3.92 o 
   2   4   2     4687.47     4626.08     46.85 o 
   3   4   2     6718.35     6718.56     74.23 o 
   4   4   2      571.51      522.14     18.17 o 
   5   4   2       95.94      110.51      9.34 o 
   6   4   2      224.84      215.05     14.65 o 
   7   4   2     1200.24     1152.05     65.60 o 
   8   4   2        0.91       12.55     11.02 o 
   9   4   2       31.74       43.23     21.14 o 
  10   4   2       21.16       11.13     11.88 o 
 -10   5   2        4.68        6.00     23.23 o 
  -9   5   2        0.81        6.96     11.72 o 
  -8   5   2        0.70       15.14     10.37 o 
  -7   5   2      456.71      444.97     53.98 o 
  -6   5   2      166.65      186.88     26.22 o 
  -5   5   2       69.79       71.28     10.19 o 
  -4   5   2        2.32       13.53      5.17 o 
  -3   5   2     4898.86     5201.65     66.96 o 
  -2   5   2     1915.05     1996.75     30.66 o 
  -1   5   2       20.79       38.41      4.30 o 
   0   5   2     8074.48     8555.71     78.19 o 
   1   5   2     6975.21     7399.75     61.34 o 
   2   5   2      309.95      309.89      9.59 o 
   3   5   2        8.86       18.28      4.34 o 
   4   5   2        0.40        0.82      3.66 o 
   5   5   2     2038.77     1921.79     35.77 o 
   6   5   2        7.70       12.89      6.16 o 
   7   5   2        2.14       15.67      9.32 o 
   8   5   2        2.49        0.00     10.59 o 
   9   5   2      296.29      294.91     29.70 o 
  10   5   2       18.15       41.90     16.68 o 
 -10   6   2       11.61       32.42     17.06 o 
  -9   6   2      276.86      287.45     28.79 o 
  -8   6   2       19.40       33.13     10.56 o 
  -7   6   2      190.14      169.02     16.40 o 
  -6   6   2       26.40       41.46      8.95 o 
  -5   6   2     2561.34     2538.58    102.00 o 
  -4   6   2      156.68      167.04     12.85 o 
  -3   6   2      175.94      189.15     12.57 o 
  -2   6   2       27.53       44.03     11.74 o 
  -1   6   2      370.58      241.12      9.53 o 
   0   6   2        0.11       25.85     19.42 o 
   1   6   2       42.94       43.96      3.89 o 
   2   6   2        1.63        7.86      3.11 o 
   3   6   2     3182.36     2906.04     80.56 o 
   4   6   2       15.07       17.13      4.92 o 
   5   6   2     1752.53     1657.16     38.79 o 
   6   6   2        1.60        0.00      5.82 o 
   7   6   2      454.10      409.17     29.29 o 
   8   6   2       48.57       48.24     17.16 o 
   9   6   2      130.74      103.41     18.67 o 
  -9   7   2        1.26        8.89     12.27 o 
  -8   7   2      152.30      147.50     16.94 o 
  -7   7   2      108.84      104.99     14.07 o 
  -6   7   2      261.22      258.21     21.22 o 
  -5   7   2      119.82      111.37     12.08 o 
  -4   7   2      373.85      442.30     19.13 o 
  -3   7   2     4860.79     4661.51     85.15 o 
  -2   7   2      486.24      482.82     35.55 o 
  -1   7   2      565.96      556.34     20.39 o 
   0   7   2      415.71      381.76     15.54 o 
   1   7   2    10365.29     9853.61    462.63 o 
   2   7   2      816.95      799.94     18.49 o 
   3   7   2      114.26      107.72      9.43 o 
   4   7   2        4.99       18.69      6.27 o 
   5   7   2      144.86      147.96     14.32 o 
   6   7   2      147.49      144.32     14.83 o 
   7   7   2        0.23        4.90      9.09 o 
   8   7   2       49.63       60.79     15.87 o 
   9   7   2      314.85      326.09     30.25 o 
  -9   8   2      268.70      213.86     36.78 o 
  -8   8   2        7.43       18.66     10.57 o 
  -7   8   2        4.46        0.00      7.47 o 
  -6   8   2      856.19      835.21     39.02 o 
  -5   8   2      368.34      356.88     21.14 o 
  -4   8   2     1093.06     1038.59     41.29 o 
  -3   8   2        2.38        7.41      5.69 o 
  -2   8   2      487.22      447.93     33.14 o 
  -1   8   2     1080.63     1134.97     33.55 o 
   0   8   2      538.93      486.33     15.60 o 
   1   8   2       44.58       53.78      6.24 o 
   2   8   2     2874.85     2660.64     50.30 o 
   3   8   2      719.26      712.47     25.21 o 
   4   8   2     1144.61     1145.31     33.21 o 
   5   8   2      111.16      111.32     13.09 o 
   6   8   2      144.62      155.59     16.01 o 
   7   8   2      897.28      879.77     58.02 o 
   8   8   2        2.82        8.44      9.52 o 
  -8   9   2      151.46      173.37     19.99 o 
  -7   9   2      123.35      158.45     20.54 o 
  -6   9   2      292.61      299.01     28.24 o 
  -5   9   2        0.20        0.00      6.84 o 
  -4   9   2      156.57      166.78     16.00 o 
  -3   9   2      500.30      506.43     22.59 o 
  -2   9   2      587.75      465.56     21.05 o 
  -1   9   2       13.16       10.69      7.12 o 
   0   9   2      365.28      379.83     18.98 o 
   1   9   2      726.73      726.73     26.47 o 
   2   9   2      631.78      617.95     20.92 o 
   3   9   2       31.94       40.37      8.86 o 
   4   9   2      934.64      852.22     30.57 o 
   5   9   2      218.41      252.21     22.00 o 
   6   9   2      103.64       96.24     13.90 o 
   7   9   2       20.43       30.78     11.16 o 
   8   9   2      140.87      173.08     23.00 o 
  -7  10   2        1.18       16.44      9.60 o 
  -6  10   2      212.11      238.95     21.38 o 
  -5  10   2      140.37      163.95     18.09 o 
  -4  10   2      310.48      297.99     21.92 o 
  -3  10   2      192.79      173.80     16.94 o 
  -2  10   2      808.54      762.14     28.45 o 
  -1  10   2       45.85       44.23     12.90 o 
   0  10   2      670.28      652.65     25.27 o 
   1  10   2      174.10      142.62     12.69 o 
   2  10   2      728.56      677.23     27.03 o 
   3  10   2       73.28       64.51     11.62 o 
   4  10   2      710.11      672.49     60.10 o 
   5  10   2       39.71       52.80     11.60 o 
   6  10   2      166.61      142.94     17.78 o 
   7  10   2      100.58      117.04     19.00 o 
  -6  11   2      376.77      379.07     27.17 o 
  -5  11   2        7.95       13.48      9.60 o 
  -4  11   2      129.84      121.52     18.63 o 
  -3  11   2       54.73       55.54     11.37 o 
  -2  11   2      595.03      584.30     25.70 o 
  -1  11   2       97.19      103.96     13.35 o 
   0  11   2     1012.36     1043.48     33.92 o 
   1  11   2       35.58       35.64      9.14 o 
   2  11   2       66.51       77.67     12.37 o 
   3  11   2        7.24       13.73     11.38 o 
   4  11   2      316.57      326.11     29.67 o 
   5  11   2        5.28        4.68      8.62 o 
   6  11   2       55.87       62.73     18.95 o 
  -5  12   2        0.08        0.00     11.51 o 
  -4  12   2      162.45      200.39     20.55 o 
  -3  12   2        0.16        0.00      7.89 o 
  -2  12   2      124.51      161.31     22.65 o 
  -1  12   2      155.30      119.90     22.63 o 
   0  12   2      124.02      149.48     20.04 o 
   1  12   2        1.49       19.59      9.70 o 
   2  12   2      267.72      284.29     25.44 o 
   3  12   2        8.72       17.72      9.24 o 
   4  12   2      148.43      140.04     31.22 o 
   5  12   2       12.53        4.83     16.78 o 
  -3  13   2      126.09      125.36     16.52 o 
  -2  13   2       73.50      115.45     14.81 o 
  -1  13   2        1.76       13.80      7.99 o 
   0  13   2      125.74      139.18     15.75 o 
   1  13   2       74.39       81.37     15.70 o 
   2  13   2      181.27      219.46     23.70 o 
   3  13   2        0.04       11.72      9.36 o 
  -9   0   3       29.58       35.83     16.68 o 
  -7   0   3     1556.05     1662.56     69.58 o 
  -5   0   3      312.07      288.56     22.94 o 
  -3   0   3    12656.59    14125.82    269.98 o 
  -1   0   3     1321.58     1650.80     25.55 o 
   1   0   3       39.45       43.94      7.39 o 
   3   0   3      754.59      824.72     23.29 o 
   5   0   3     3376.93     3216.08     88.45 o 
   7   0   3      517.77      486.88     38.87 o 
   9   0   3      428.40      353.60     40.95 o 
 -11   1   3        5.93       17.57     25.60 o 
 -10   1   3       11.23       22.52     15.81 o 
  -9   1   3      274.94      304.47    131.11 o 
  -8   1   3       73.08       77.91     15.30 o 
  -7   1   3      105.71       83.77     14.44 o 
  -6   1   3       26.61       42.47     13.08 o 
  -5   1   3     1682.46     1615.16     91.39 o 
  -4   1   3     4137.16     4370.45     74.95 o 
  -3   1   3      117.36      177.56      9.80 o 
  -2   1   3    34411.74    41033.92    411.47 o 
  -1   1   3     9740.37    10869.08    207.13 o 
   0   1   3     6474.08     7747.70     77.12 o 
   1   1   3     3399.69     3493.33     35.95 o 
   2   1   3      875.43      779.50     13.98 o 
   3   1   3     7016.51     6899.20     62.38 o 
   4   1   3      163.33      159.17      6.82 o 
   5   1   3      958.85      895.05     16.81 o 
   6   1   3       59.74       69.49      8.09 o 
   7   1   3      548.54      492.33     48.73 o 
   8   1   3      441.03      411.09     29.40 o 
   9   1   3       92.07      101.38     22.85 o 
  10   1   3        3.00        8.19      9.95 o 
 -11   2   3      171.47      270.72    199.27 o 
 -10   2   3       28.41       29.55     15.69 o 
  -9   2   3        7.31       20.07     11.10 o 
  -8   2   3      243.32      335.61     52.80 o 
  -7   2   3      804.48      739.05     55.91 o 
  -6   2   3      562.26      582.92     21.52 o 
  -5   2   3      420.83      434.34     16.35 o 
  -4   2   3      863.72      852.07     25.87 o 
  -3   2   3     2129.78     1982.83     30.16 o 
  -2   2   3      324.67      310.70      8.27 o 
  -1   2   3     4004.03     4478.47     73.20 o 
   0   2   3      183.46      185.35      4.62 o 
   1   2   3      359.36      394.39      7.19 o 
   2   2   3      690.83      778.60     10.50 o 
   3   2   3      117.35      164.48      6.33 o 
   4   2   3      867.61      769.08     14.88 o 
   5   2   3      190.20      151.01      7.96 o 
   6   2   3      425.87      440.06     16.06 o 
   7   2   3     1204.23     1183.56    145.33 o 
   8   2   3      131.34      122.15     28.06 o 
   9   2   3      706.32      617.70     49.11 o 
  10   2   3        1.02        3.78     12.58 o 
 -10   3   3      144.05      138.09     48.35 o 
  -9   3   3      180.05      221.39     70.81 o 
  -8   3   3       19.17       14.81      9.82 o 
  -7   3   3     1505.01     1437.02     63.83 o 
  -6   3   3     2215.78     2278.70     86.19 o 
  -5   3   3     1136.34     1169.48     28.57 o 
  -4   3   3      247.92      263.73      9.34 o 
  -3   3   3       66.82       54.91      4.38 o 
  -2   3   3      282.34      346.69      8.28 o 
  -1   3   3      290.46      325.24      8.08 o 
   0   3   3      293.20      331.66      7.20 o 
   1   3   3     7684.01     8076.04    102.50 o 
   2   3   3    11844.75    12662.40     95.34 o 
   3   3   3    13796.16    15424.89    134.46 o 
   4   3   3     2566.98     2615.31     32.44 o 
   5   3   3      431.29      405.25     11.98 o 
   6   3   3     1232.07     1255.39     34.73 o 
   7   3   3       89.26      118.31     18.05 o 
   8   3   3        1.66        1.04     10.04 o 
   9   3   3       16.28       32.07     15.27 o 
  10   3   3      188.71      212.82    162.58 o 
 -10   4   3       65.85       57.99     22.37 o 
  -9   4   3        0.62        0.00     10.25 o 
  -8   4   3      320.80      293.95     20.30 o 
  -7   4   3      401.68      421.22     22.22 o 
  -6   4   3       76.27       80.67     10.02 o 
  -5   4   3       20.91       26.07      6.11 o 
  -4   4   3     2934.71     3022.55     51.94 o 
  -3   4   3     5640.18     5778.10     61.26 o 
  -2   4   3     1519.18     1546.03     22.11 o 
  -1   4   3     2825.14     2938.88     35.61 o 
   0   4   3     5406.12     5676.85    113.41 o 
   1   4   3      598.74      533.63     10.77 o 
   2   4   3      374.25      394.32      9.14 o 
   3   4   3      828.42      771.45     13.83 o 
   4   4   3     1583.35     1455.99     22.38 o 
   5   4   3      322.41      306.53     15.34 o 
   6   4   3       21.26       19.42      7.34 o 
   7   4   3       62.88       93.06     17.35 o 
   8   4   3      584.35      562.40     69.11 o 
   9   4   3       68.87       83.82     17.56 o 
  10   4   3       14.49       10.45     11.44 o 
 -10   5   3      236.31      248.39     66.93 o 
  -9   5   3       13.87       28.32     12.46 o 
  -8   5   3       74.43       77.62     12.30 o 
  -7   5   3      193.89      200.26     16.56 o 
  -6   5   3     1431.34     1400.75     65.87 o 
  -5   5   3      440.23      413.77     31.89 o 
  -4   5   3     1850.17     1837.65     37.14 o 
  -3   5   3     2138.71     2241.80     53.83 o 
  -2   5   3     5768.31     5682.78     91.87 o 
  -1   5   3      674.17      936.47     25.23 o 
   0   5   3       65.13       73.00      6.14 o 
   1   5   3     1837.72     1946.59     22.44 o 
   2   5   3     6459.02     6333.66     54.32 o 
   3   5   3      471.07      491.42     14.97 o 
   4   5   3       10.47        8.61      4.04 o 
   5   5   3      189.47      196.66     12.48 o 
   6   5   3      574.31      567.63     19.62 o 
   7   5   3      168.29      156.99     26.35 o 
   8   5   3       49.68       48.78     13.60 o 
   9   5   3       74.80       67.96     16.44 o 
 -10   6   3       82.11      110.91     35.26 o 
  -9   6   3       22.00       16.45     16.02 o 
  -8   6   3      176.77      181.13     17.37 o 
  -7   6   3        0.31        1.61      6.58 o 
  -6   6   3      832.41      809.72     36.39 o 
  -5   6   3      123.30      150.88     13.39 o 
  -4   6   3     4525.48     4406.33     68.88 o 
  -3   6   3     1397.38     1426.93     32.31 o 
  -2   6   3        8.79       17.22      4.20 o 
  -1   6   3       97.56       81.94      7.53 o 
   0   6   3     4972.32     4653.58     55.78 o 
   1   6   3       46.80       59.26      4.47 o 
   2   6   3      797.50      759.28     16.62 o 
   3   6   3      206.99      183.32     11.12 o 
   4   6   3     1033.82      924.00     27.58 o 
   5   6   3        0.00        8.89      5.16 o 
   6   6   3       15.09       17.85      7.29 o 
   7   6   3        2.44        1.64      8.51 o 
   8   6   3      485.06      470.14     33.62 o 
   9   6   3        6.28        0.00      9.78 o 
  -9   7   3       21.90       22.37     20.67 o 
  -8   7   3       32.35       27.12      9.98 o 
  -7   7   3       61.53       51.62     10.89 o 
  -6   7   3     2223.76     2121.83     48.80 o 
  -5   7   3      328.52      321.22     23.16 o 
  -4   7   3      414.47      389.56     25.80 o 
  -3   7   3       44.06       47.86      7.96 o 
  -2   7   3     1430.32     1287.29    116.79 o 
  -1   7   3      374.82      372.40     12.72 o 
   0   7   3      305.33      304.17     14.78 o 
   1   7   3      187.64      191.51     10.04 o 
   2   7   3     5248.43     4991.68     96.22 o 
   3   7   3       10.13       14.51      5.53 o 
   4   7   3      191.22      187.37     12.95 o 
   5   7   3      253.54      271.74     16.01 o 
   6   7   3      587.68      597.02     49.24 o 
   7   7   3        9.70       13.97     10.30 o 
   8   7   3        1.25       22.28     11.40 o 
   9   7   3       16.88        0.00     18.96 o 
  -8   8   3      509.57      511.11     35.28 o 
  -7   8   3      186.50      175.32     17.92 o 
  -6   8   3      474.14      450.27     24.08 o 
  -5   8   3       67.01       85.50     14.84 o 
  -4   8   3     1945.74     1908.38     49.54 o 
  -3   8   3      222.70      216.98     15.67 o 
  -2   8   3      131.21      115.77     11.86 o 
  -1   8   3      319.53      304.38     20.14 o 
   0   8   3     1773.46     1593.59     44.95 o 
   1   8   3      422.46      380.55     13.50 o 
   2   8   3      732.51      695.54     19.63 o 
   3   8   3      169.31      170.52     12.56 o 
   4   8   3     1420.23     1317.09     42.72 o 
   5   8   3      247.47      238.02     17.93 o 
   6   8   3       66.15       76.32     12.01 o 
   7   8   3      142.00      141.28     23.79 o 
   8   8   3      262.80      283.61     34.79 o 
  -8   9   3       87.70       99.22     20.03 o 
  -7   9   3        3.24        0.00     11.09 o 
  -6   9   3        3.41       12.65      8.49 o 
  -5   9   3       71.54       76.07     19.07 o 
  -4   9   3      169.19      171.97     16.28 o 
  -3   9   3      261.23      243.35     23.80 o 
  -2   9   3      653.06      625.86     24.30 o 
  -1   9   3      654.70      631.13     23.65 o 
   0   9   3      134.85      158.24     31.85 o 
   1   9   3      187.06      170.25     11.97 o 
   2   9   3      426.96      407.63     17.69 o 
   3   9   3      281.54      277.08     18.92 o 
   4   9   3       45.98       45.91      9.93 o 
   5   9   3      784.82      716.33     52.25 o 
   6   9   3      265.82      258.76     21.13 o 
   7   9   3       14.67       25.74     10.98 o 
   8   9   3       12.37        7.20     15.17 o 
  -7  10   3      274.51      295.93     36.12 o 
  -6  10   3        5.25        0.00     12.70 o 
  -5  10   3       44.94       63.24     14.90 o 
  -4  10   3      640.50      635.15     35.84 o 
  -3  10   3      329.95      320.36     34.08 o 
  -2  10   3        0.33        6.01      6.90 o 
  -1  10   3      122.25      144.36     15.93 o 
   0  10   3      372.69      369.35     20.03 o 
   1  10   3      142.13      150.25     15.20 o 
   2  10   3      371.37      357.19     18.84 o 
   3  10   3      343.51      324.47     26.56 o 
   4  10   3       19.33       42.56     10.83 o 
   5  10   3      245.97      220.35     20.25 o 
   6  10   3       49.86       72.01     13.22 o 
   7  10   3      125.18      123.99     19.10 o 
  -6  11   3       38.77       90.63     18.18 o 
  -5  11   3      361.16      390.83     43.51 o 
  -4  11   3      239.06      241.78     30.02 o 
  -3  11   3       47.54       44.33     10.75 o 
  -2  11   3       64.25       50.00     10.26 o 
  -1  11   3      891.56      875.87     30.89 o 
   0  11   3       38.15       31.31      9.17 o 
   1  11   3      375.36      377.55     22.26 o 
   2  11   3       62.98       73.30     18.86 o 
   3  11   3      591.58      575.83     28.06 o 
   4  11   3      100.15      101.76     15.21 o 
   5  11   3       41.14       18.29     12.09 o 
   6  11   3       38.40       33.83     11.86 o 
  -5  12   3       76.97       82.09     37.35 o 
  -4  12   3       18.46       21.83     12.66 o 
  -3  12   3      519.99      508.64     26.47 o 
  -2  12   3        0.07       10.96      8.06 o 
  -1  12   3       87.38       87.21     12.76 o 
   0  12   3        0.09        4.46      7.24 o 
   1  12   3      398.66      451.66     24.69 o 
   2  12   3       11.50       12.04     10.43 o 
   3  12   3       62.62       73.95     15.88 o 
   4  12   3       11.31        8.50      9.81 o 
  -3  13   3       56.94       63.21     14.22 o 
  -2  13   3      108.91       92.52     16.71 o 
  -1  13   3      314.40      340.02     26.97 o 
   0  13   3      142.05      153.66     23.57 o 
   1  13   3        6.85       16.77      9.82 o 
   2  13   3        2.21        0.00      8.91 o 
   3  13   3      131.52      120.17     18.63 o 
 -10   0   4      261.81     1183.84    164.95 o 
  -8   0   4      128.40      161.35     26.16 o 
  -6   0   4     2325.70     2367.10     78.68 o 
  -4   0   4     4268.53     4698.18    109.59 o 
  -2   0   4   183889.78   186056.73   3295.46 o 
   0   0   4    12600.27    14307.50    178.15 o 
   2   0   4     6024.95     6482.75     92.82 o 
   4   0   4       78.67       80.30      9.96 o 
   6   0   4     2466.33     2291.95     56.56 o 
   8   0   4      895.56      802.56     54.41 o 
  10   0   4      268.69      258.99     38.11 o 
 -11   1   4        0.09       14.60     90.44 o 
 -10   1   4       21.15       23.60     15.45 o 
  -9   1   4      110.23      185.63     25.06 o 
  -8   1   4      829.36      856.05    114.14 o 
  -7   1   4       32.66       23.45      8.60 o 
  -6   1   4      225.56      225.56     38.87 o 
  -5   1   4       25.67       15.81      6.21 o 
  -4   1   4     5281.39     5329.10    179.17 o 
  -3   1   4      562.43      674.62     15.13 o 
  -2   1   4    17233.10    19223.26    197.25 o 
  -1   1   4     1523.23     1753.59     25.16 o 
   0   1   4     2867.77     2979.96     38.56 o 
   1   1   4     1898.68     1990.76     42.28 o 
   2   1   4     1059.58     1115.40     14.49 o 
   3   1   4     3445.08     3637.28     44.11 o 
   4   1   4     7558.32     7129.37     77.78 o 
   5   1   4       32.50       39.21      6.03 o 
   6   1   4      758.32      764.61     21.63 o 
   7   1   4       45.36       41.20      7.56 o 
   8   1   4      460.92      495.43     30.33 o 
   9   1   4       25.66       22.34     11.53 o 
  10   1   4       29.97       36.86     12.42 o 
 -10   2   4      207.14      249.90     98.59 o 
  -9   2   4      143.74      146.71     35.17 o 
  -8   2   4       33.82       31.42      8.72 o 
  -7   2   4       53.62       51.03      8.85 o 
  -6   2   4     1202.09     1179.64     37.30 o 
  -5   2   4     1458.49     1363.74     37.14 o 
  -4   2   4        3.67        2.03      3.13 o 
  -3   2   4     1457.26     1485.71     26.87 o 
  -2   2   4     1565.06     1673.42     30.18 o 
  -1   2   4      840.99      886.56     20.31 o 
   0   2   4      367.24      454.23      7.75 o 
   1   2   4     7609.04     7902.65     66.75 o 
   2   2   4    13331.92    14054.11    116.33 o 
   3   2   4       23.49       67.63      4.72 o 
   4   2   4       97.33      132.94      6.92 o 
   5   2   4      324.41      312.11     13.18 o 
   6   2   4     1085.70     1071.90     53.75 o 
   7   2   4        0.43        5.08      6.06 o 
   8   2   4      231.50      158.45     28.25 o 
   9   2   4       77.01       53.09     18.20 o 
  10   2   4      136.81      262.84    238.89 o 
 -10   3   4       19.72       25.79     14.08 o 
  -9   3   4       42.07       58.92     14.18 o 
  -8   3   4      668.91      702.61     50.04 o 
  -7   3   4      143.91      163.55     14.45 o 
  -6   3   4      235.70      215.75     11.69 o 
  -5   3   4      489.68      462.25     13.84 o 
  -4   3   4     2751.76     2695.09     36.18 o 
  -3   3   4     1867.52     1987.14     35.47 o 
  -2   3   4      192.47      189.03      6.50 o 
  -1   3   4        7.20       10.56      2.18 o 
   0   3   4      172.24      140.07      4.99 o 
   1   3   4     2014.73     1992.42     37.65 o 
   2   3   4      201.22      226.26      8.25 o 
   3   3   4     4970.35     5049.83     50.38 o 
   4   3   4     1556.62     1510.21     23.10 o 
   5   3   4     1615.03     1488.46     24.39 o 
   6   3   4       85.20      102.65     13.34 o 
   7   3   4      618.00      587.30     25.77 o 
   8   3   4      148.08      163.34     23.04 o 
   9   3   4       24.22       19.39     30.43 o 
  10   3   4        2.70       25.09     12.26 o 
 -10   4   4       35.19       57.88     43.04 o 
  -9   4   4      212.70      201.60     41.90 o 
  -8   4   4        8.52       13.30      7.82 o 
  -7   4   4      533.94      498.02     21.76 o 
  -6   4   4      346.28      317.41     17.20 o 
  -5   4   4      970.99      991.66     21.59 o 
  -4   4   4      104.13      115.34      7.17 o 
  -3   4   4      463.72      535.79     14.01 o 
  -2   4   4     3802.99     3813.61     43.71 o 
  -1   4   4     3397.32     3339.48     39.68 o 
   0   4   4     3441.25     3733.65     38.85 o 
   1   4   4     2852.94     2966.75     51.38 o 
   2   4   4       95.65       71.40      4.20 o 
   3   4   4      395.87      435.53      9.58 o 
   4   4   4      560.87      497.39     17.09 o 
   5   4   4     1046.43      958.87     23.22 o 
   6   4   4      161.60      180.67     15.99 o 
   7   4   4      213.14      199.11     24.10 o 
   8   4   4       30.63       16.89     11.99 o 
   9   4   4      269.73      259.71     52.04 o 
  10   4   4      127.31       98.40     25.03 o 
 -10   5   4       13.88       21.42     24.27 o 
  -9   5   4      174.05      179.90     23.05 o 
  -8   5   4       50.34       56.32     11.39 o 
  -7   5   4      641.91      621.35     29.98 o 
  -6   5   4      241.74      245.54     18.32 o 
  -5   5   4     2800.25     2723.61     57.05 o 
  -4   5   4      343.84      314.21     19.32 o 
  -3   5   4      831.89      822.47     17.10 o 
  -2   5   4      222.88      231.38      8.83 o 
  -1   5   4     9442.85     9822.41    127.39 o 
   0   5   4       48.12       32.26      3.81 o 
   1   5   4      910.23      883.37     15.01 o 
   2   5   4      697.64      726.26     12.82 o 
   3   5   4     1963.90     1900.44     27.92 o 
   4   5   4      418.83      401.72     14.82 o 
   5   5   4      325.36      313.07     14.86 o 
   6   5   4       40.52       51.74     10.05 o 
   7   5   4      249.53      256.01     20.28 o 
   8   5   4       43.95       56.55     15.35 o 
   9   5   4      148.20      136.94     21.45 o 
  -9   6   4       87.28      122.29     30.71 o 
  -8   6   4       12.96       31.69     12.73 o 
  -7   6   4      279.46      330.98     21.04 o 
  -6   6   4       50.34       56.69     11.40 o 
  -5   6   4      898.34      840.99     33.73 o 
  -4   6   4        2.46        9.96      5.36 o 
  -3   6   4      510.31      408.79     16.57 o 
  -2   6   4      427.33      480.62     13.45 o 
  -1   6   4      138.82      112.44      7.72 o 
   0   6   4       15.79       19.83      3.65 o 
   1   6   4     2427.34     2333.63     29.34 o 
   2   6   4       43.47       57.03      5.64 o 
   3   6   4     1105.86     1021.13     20.52 o 
   4   6   4      398.58      379.46     17.40 o 
   5   6   4      589.78      649.45     20.81 o 
   6   6   4      148.05      138.37     21.76 o 
   7   6   4       43.76       67.92     14.91 o 
   8   6   4       25.35        4.61     10.12 o 
   9   6   4      368.73      355.72     31.69 o 
  -9   7   4       45.41       23.13     19.34 o 
  -8   7   4       37.39       53.17     14.81 o 
  -7   7   4       10.44        1.96      7.73 o 
  -6   7   4      373.99      400.66     21.89 o 
  -5   7   4     1924.85     1893.09     72.30 o 
  -4   7   4      171.60      161.06     13.43 o 
  -3   7   4      536.72      447.63     18.91 o 
  -2   7   4        0.12        1.02      4.28 o 
  -1   7   4       83.49       82.47      7.43 o 
   0   7   4      189.35      185.77      8.51 o 
   1   7   4      445.24      443.98     18.44 o 
   2   7   4     1134.71     1022.42     21.12 o 
   3   7   4     1255.98     1234.95     24.22 o 
   4   7   4      360.75      377.70     16.14 o 
   5   7   4      868.68      794.81     36.78 o 
   6   7   4       28.91       29.53      7.42 o 
   7   7   4      713.23      701.27     45.98 o 
   8   7   4       51.98       34.45     13.00 o 
  -8   8   4      224.89      247.27     27.08 o 
  -7   8   4        5.82        7.12     10.76 o 
  -6   8   4      685.55      656.47     27.77 o 
  -5   8   4       65.57       77.03     11.64 o 
  -4   8   4       48.02       50.49      9.38 o 
  -3   8   4      927.86      879.08     43.14 o 
  -2   8   4      199.61      169.72     13.77 o 
  -1   8   4      466.46      449.19     21.77 o 
   0   8   4      164.77      188.02     17.69 o 
   1   8   4      155.18      145.44     10.79 o 
   2   8   4     3432.55     3134.53     78.69 o 
   3   8   4      277.39      255.46     14.87 o 
   4   8   4      490.51      485.34     19.48 o 
   5   8   4      279.35      296.24     17.58 o 
   6   8   4      220.30      220.07     33.98 o 
   7   8   4       59.47       98.38     16.96 o 
   8   8   4       22.68       21.07     10.57 o 
  -8   9   4      461.41      508.75     86.65 o 
  -7   9   4        7.69       16.73     12.87 o 
  -6   9   4        2.95       17.19     12.01 o 
  -5   9   4      243.86      256.48     19.95 o 
  -4   9   4      126.33      125.40     14.56 o 
  -3   9   4      181.15      205.48     16.62 o 
  -2   9   4       90.48       75.53     14.27 o 
  -1   9   4       80.41       94.80     11.16 o 
   0   9   4       41.67       44.38      8.07 o 
   1   9   4      118.07      124.84     10.79 o 
   2   9   4      350.42      366.89     25.84 o 
   3   9   4      503.66      498.25     25.10 o 
   4   9   4      524.63      556.80     21.60 o 
   5   9   4      290.81      303.01     21.41 o 
   6   9   4      118.56      116.91     14.77 o 
   7   9   4      118.06      127.05     18.40 o 
  -7  10   4       15.74       23.89     15.02 o 
  -6  10   4      365.21      380.25     50.43 o 
  -5  10   4       92.71       96.85     19.15 o 
  -4  10   4        2.60        1.77      7.12 o 
  -3  10   4      247.05      245.77     18.85 o 
  -2  10   4     1148.91      990.71     32.35 o 
  -1  10   4      365.11      382.71     22.50 o 
   0  10   4      171.40      191.61     15.66 o 
   1  10   4      651.64      648.63     25.54 o 
   2  10   4      497.53      463.71     22.23 o 
   3  10   4       96.66      133.94     18.31 o 
   4  10   4        9.14        6.89      7.80 o 
   5  10   4      201.97      234.63     20.79 o 
   6  10   4      203.28      208.41     20.05 o 
   7  10   4        9.74       20.30     22.56 o 
  -6  11   4        0.20        0.00     12.09 o 
  -5  11   4       79.05       99.77     20.73 o 
  -4  11   4      528.86      526.51     37.20 o 
  -3  11   4      149.71      209.35     24.06 o 
  -2  11   4        8.29       22.12      8.01 o 
  -1  11   4       58.60       64.28     10.71 o 
   0  11   4     1209.73     1250.96     37.39 o 
   1  11   4        1.85        0.00      5.94 o 
   2  11   4       76.02       80.31     12.44 o 
   3  11   4      110.82      136.79     20.17 o 
   4  11   4      599.05      586.53     89.87 o 
   5  11   4       26.36       21.10     12.48 o 
   6  11   4        0.19        6.08      8.89 o 
  -5  12   4       59.12       81.91     28.44 o 
  -4  12   4        3.52        2.47     18.39 o 
  -3  12   4       22.02       27.40     10.97 o 
  -2  12   4      744.68      752.93     38.25 o 
  -1  12   4        0.86       17.04      7.78 o 
   0  12   4       81.83       79.40     11.94 o 
   1  12   4        0.55       14.34      8.52 o 
   2  12   4      697.06      730.71     55.17 o 
   3  12   4       22.19       41.63     19.24 o 
   4  12   4        0.14        0.00      9.43 o 
  -2  13   4        2.96        2.64     30.62 o 
  -1  13   4      123.43      119.57     19.21 o 
   0  13   4      254.14      301.22     28.31 o 
   1  13   4      189.97      184.97     18.08 o 
   2  13   4        1.30       11.00      9.37 o 
 -11   0   5       33.80      464.89    158.31 o 
  -9   0   5      600.71     1087.52     89.68 o 
  -3   0   5     2503.76     2636.82     45.89 o 
  -1   0   5     4697.93     4757.04     65.33 o 
   1   0   5      256.57      261.37     10.31 o 
   3   0   5     6716.25     6794.88    133.10 o 
   5   0   5      700.72      688.34     42.85 o 
   7   0   5      905.89      970.73     79.54 o 
   9   0   5       65.75       52.90     20.86 o 
 -11   1   5      108.79      344.31     98.40 o 
 -10   1   5       19.07       87.21     44.37 o 
  -9   1   5      224.62      238.02     26.75 o 
  -8   1   5       41.11       64.67     14.99 o 
  -7   1   5      700.66      707.05     48.92 o 
  -6   1   5      133.77      141.43     14.55 o 
  -5   1   5      532.86      484.14     28.72 o 
  -4   1   5     2770.07     2924.78     43.20 o 
  -3   1   5     6798.99     7023.23     80.89 o 
  -2   1   5      157.83      218.37    102.10 o 
  -1   1   5       81.11       84.29      5.09 o 
   0   1   5     1478.19     1597.07     19.45 o 
   1   1   5     2274.68     2457.70     29.09 o 
   2   1   5     1415.81     1485.68     22.51 o 
   3   1   5       98.89      149.10      8.04 o 
   4   1   5      120.43      125.62      8.60 o 
   5   1   5     3178.07     3108.25     45.98 o 
   6   1   5      237.94      224.40     13.45 o 
   7   1   5       37.72       49.35      7.82 o 
   8   1   5       30.54       23.10      9.23 o 
   9   1   5      283.26      268.07     27.59 o 
  10   1   5       65.19       50.34     14.60 o 
 -10   2   5       13.56       36.33     15.67 o 
  -9   2   5      291.79      334.02     85.51 o 
  -8   2   5      277.64      304.83     27.83 o 
  -7   2   5      624.21      619.13     86.17 o 
  -6   2   5       21.97       13.94     11.09 o 
  -5   2   5     2878.51     2717.56     47.93 o 
  -4   2   5     1458.98     1524.66     27.74 o 
  -3   2   5      776.35      757.94     16.05 o 
  -2   2   5      237.21      268.96      9.49 o 
  -1   2   5     2218.40     2232.23     49.01 o 
   0   2   5     4108.44     4320.82    126.84 o 
   1   2   5      731.45      856.05     14.72 o 
   2   2   5     3361.56     3462.78     48.61 o 
   3   2   5     4794.87     4544.77     53.34 o 
   4   2   5      138.76      124.52     11.71 o 
   5   2   5        6.98       11.22      4.50 o 
   6   2   5      277.93      256.59     14.20 o 
   7   2   5      645.88      597.83     25.34 o 
   8   2   5       33.65       54.17     11.41 o 
   9   2   5       13.95       18.24     11.65 o 
  10   2   5       35.38       57.08     86.55 o 
 -10   3   5      168.11      279.08     50.81 o 
  -9   3   5        0.54        6.72     11.61 o 
  -8   3   5      216.88      214.89     23.84 o 
  -7   3   5      784.42      723.17     36.30 o 
  -6   3   5     1500.06     1525.75     34.02 o 
  -5   3   5       99.99       88.63      7.38 o 
  -4   3   5     1786.87     1769.71     27.41 o 
  -3   3   5     3071.98     3006.24     37.18 o 
  -2   3   5     4510.46     4694.47     50.50 o 
  -1   3   5      746.14      772.30     12.35 o 
   0   3   5     1513.95     1639.29     19.87 o 
   1   3   5     7059.84     7473.34     65.61 o 
   2   3   5     2012.55     2260.41     29.43 o 
   3   3   5     4110.16     4673.19     46.70 o 
   4   3   5       70.63       60.57      6.20 o 
   5   3   5      865.97      836.83     21.10 o 
   6   3   5      748.05      790.77     34.24 o 
   7   3   5       10.85       10.11      7.21 o 
   8   3   5      253.86      280.23     23.64 o 
   9   3   5      272.76      261.36     96.60 o 
  10   3   5       20.27       50.28     23.60 o 
 -10   4   5       83.62       78.30     30.52 o 
  -9   4   5      173.92      238.51     38.49 o 
  -8   4   5      733.18      741.66     55.65 o 
  -7   4   5       12.24       15.74      7.45 o 
  -6   4   5      272.31      277.18     19.04 o 
  -5   4   5       32.56       37.32      5.32 o 
  -4   4   5      272.74      271.83     10.06 o 
  -3   4   5        0.54        6.64      3.26 o 
  -2   4   5       24.42       28.59      3.58 o 
  -1   4   5      895.48      894.02     14.94 o 
   0   4   5     5252.67     5119.01     49.06 o 
   1   4   5        0.83        8.08      2.66 o 
   2   4   5     1302.67     1221.44     18.27 o 
   3   4   5      373.50      372.97     16.06 o 
   4   4   5     2494.69     2368.71     31.96 o 
   5   4   5      282.28      289.59     13.71 o 
   6   4   5      111.12      113.50     17.37 o 
   7   4   5      163.83      142.55     22.35 o 
   8   4   5      119.98      127.48     16.24 o 
   9   4   5       22.96       19.79     12.61 o 
 -10   5   5      105.24      178.03     39.63 o 
  -9   5   5       16.77       25.41     19.53 o 
  -8   5   5       48.28       50.91     14.87 o 
  -7   5   5        1.26       12.47      7.40 o 
  -6   5   5     1300.18     1281.09     39.73 o 
  -5   5   5       29.05       38.13      7.48 o 
  -4   5   5      737.12      691.73     32.33 o 
  -3   5   5      603.63      688.70     16.23 o 
  -2   5   5     1777.73     1707.16     26.45 o 
  -1   5   5      254.35      290.51     10.14 o 
   0   5   5      660.91      638.82     16.96 o 
   1   5   5      987.43      965.15     16.17 o 
   2   5   5     3832.19     3686.33     39.93 o 
   3   5   5       63.38       76.60      7.00 o 
   4   5   5      825.20      814.61     27.28 o 
   5   5   5        6.80       11.27      5.53 o 
   6   5   5      466.53      456.43     22.80 o 
   7   5   5       33.97       41.32     10.01 o 
   8   5   5      466.41      439.27     32.64 o 
   9   5   5       52.99       40.80     14.22 o 
  -9   6   5       21.98       23.60     14.34 o 
  -8   6   5      197.03      202.20     65.13 o 
  -7   6   5       58.07       80.39     15.15 o 
  -6   6   5       50.99       55.01      9.56 o 
  -5   6   5        1.99        5.78      5.69 o 
  -4   6   5     2695.51     2533.36     47.90 o 
  -3   6   5        4.05       10.13      4.41 o 
  -2   6   5      820.07      784.65     27.20 o 
  -1   6   5      152.74      137.83      9.11 o 
   0   6   5     2291.67     2326.56     30.36 o 
   1   6   5       19.85       27.02      3.98 o 
   2   6   5     1448.14     1342.93     25.68 o 
   3   6   5        2.66       16.42      4.60 o 
   4   6   5      284.66      282.40     14.41 o 
   5   6   5       34.24       30.03      6.51 o 
   6   6   5       53.54       66.73     11.25 o 
   7   6   5        9.48       13.35      8.55 o 
   8   6   5      245.09      269.85     27.48 o 
   9   6   5        0.24        0.00      8.61 o 
  -9   7   5        0.24        7.20     13.66 o 
  -8   7   5      112.12      167.71     47.78 o 
  -7   7   5       29.53       28.57     11.85 o 
  -6   7   5     1493.93     1482.80     93.57 o 
  -5   7   5       17.05       17.89      6.80 o 
  -4   7   5      958.87      931.35     28.46 o 
  -3   7   5       53.69       62.22      8.97 o 
  -2   7   5     2600.05     2540.27     47.88 o 
  -1   7   5       83.96      100.40      9.36 o 
   0   7   5      460.29      450.28     19.70 o 
   1   7   5     1224.54     1175.79     25.09 o 
   2   7   5     1308.23     1269.82     28.98 o 
   3   7   5      216.02      265.99     13.33 o 
   4   7   5       51.12       72.98      9.96 o 
   5   7   5      216.94      184.89     14.12 o 
   6   7   5     1078.22     1028.73     35.30 o 
   7   7   5       36.56       28.30     10.68 o 
   8   7   5      111.33      121.18     18.89 o 
  -8   8   5       82.66      116.90     20.16 o 
  -7   8   5       21.23       47.85     15.34 o 
  -6   8   5      409.87      465.48     31.23 o 
  -5   8   5      316.96      393.43     57.16 o 
  -4   8   5      850.71      884.66     29.22 o 
  -3   8   5       74.96       88.04     11.06 o 
  -2   8   5        3.13        6.91      5.12 o 
  -1   8   5      692.31      667.65     28.35 o 
   0   8   5     4406.79     4464.93     61.85 o 
   1   8   5       58.58       62.01      7.86 o 
   2   8   5      503.75      498.19     17.20 o 
   3   8   5       39.26       34.92      7.00 o 
   4   8   5     1745.61     1645.32     42.04 o 
   5   8   5        0.33        8.92      6.25 o 
   6   8   5       78.50      108.39     14.71 o 
   7   8   5      154.24      142.84     20.29 o 
   8   8   5      106.57      135.46     44.27 o 
  -8   9   5       12.38       28.93     16.49 o 
  -7   9   5      107.87      114.04     21.21 o 
  -6   9   5      178.59      201.07     38.30 o 
  -5   9   5      161.73      157.65     21.80 o 
  -4   9   5      467.88      468.70     32.11 o 
  -3   9   5      359.63      355.40     20.20 o 
  -2   9   5      630.02      631.85     24.40 o 
  -1   9   5        8.96        8.26      5.68 o 
   0   9   5       49.13       45.09      8.73 o 
   1   9   5      205.78      206.13     13.17 o 
   2   9   5       35.80       26.25      6.37 o 
   3   9   5      406.65      402.08     29.71 o 
   4   9   5        1.35        7.24      7.51 o 
   5   9   5      191.14      220.52     19.55 o 
   6   9   5      232.87      236.09     24.83 o 
   7   9   5       22.20       15.90     25.88 o 
  -7  10   5       40.15       55.08     18.37 o 
  -6  10   5       69.73       91.52     19.21 o 
  -5  10   5      101.97      136.54     21.31 o 
  -4  10   5      259.70      288.43     28.82 o 
  -3  10   5      230.69      203.14     22.89 o 
  -2  10   5      210.66      226.92     32.35 o 
  -1  10   5      401.46      468.50     22.47 o 
   0  10   5      274.10      267.85     18.01 o 
   1  10   5       17.40       20.26      7.08 o 
   2  10   5      741.17      701.00     24.68 o 
   3  10   5     1147.00     1155.50     53.87 o 
   4  10   5       90.78      132.13     16.08 o 
   5  10   5       26.81       57.16     25.60 o 
   6  10   5        6.88       15.76     10.12 o 
  -6  11   5       39.49       38.05     22.28 o 
  -5  11   5        4.48       37.33     15.80 o 
  -4  11   5       10.37        5.19     25.03 o 
  -3  11   5      980.01      949.85     43.33 o 
  -2  11   5       10.32       11.40     10.36 o 
  -1  11   5       11.45       26.57     10.99 o 
   0  11   5       30.07       58.07     10.80 o 
   1  11   5      593.25      579.35     25.22 o 
   2  11   5        9.45       26.58     13.46 o 
   3  11   5       11.15        6.45      9.77 o 
   4  11   5        0.64        3.44     10.25 o 
   5  11   5      221.03      254.18     27.31 o 
  -4  12   5       74.81       65.49     16.89 o 
  -3  12   5       45.21       59.59     14.69 o 
  -2  12   5        5.93        8.39      9.76 o 
  -1  12   5      668.23      710.92     36.70 o 
   0  12   5        5.52       16.04     11.51 o 
   1  12   5       12.80       18.58      8.20 o 
   2  12   5       18.51       22.92      8.50 o 
   3  12   5      363.39      371.71     30.63 o 
   4  12   5        9.30        8.90      9.91 o 
  -2  13   5       49.93       37.81     12.40 o 
  -1  13   5       19.20       12.20     12.70 o 
   0  13   5       10.91       23.64     10.84 o 
   1  13   5      147.64      186.43     47.40 o 
 -10   0   6      151.07      418.82     78.49 o 
  -8   0   6      296.51      375.21     44.93 o 
  -6   0   6      105.76      137.08     21.61 o 
  -4   0   6    21933.03    24784.21    315.73 o 
  -2   0   6    13586.23    15515.88    196.49 o 
   0   0   6       17.02       12.76      3.28 o 
   2   0   6       19.90       16.30      4.49 o 
   4   0   6     5505.14     5360.20     90.71 o 
   6   0   6     3717.26     3662.86     78.08 o 
   8   0   6      140.20      149.43     20.31 o 
  10   0   6        7.46       10.62     18.58 o 
 -10   1   6      176.98      346.58     58.59 o 
  -9   1   6       31.01       53.85     25.97 o 
  -8   1   6      714.65      772.88    110.53 o 
  -7   1   6        2.34        3.67      7.99 o 
  -6   1   6     1097.37     1077.37     33.99 o 
  -5   1   6      431.78      418.70     18.97 o 
  -4   1   6     3129.62     3256.05     68.66 o 
  -3   1   6      193.84      206.49      8.31 o 
  -2   1   6     1745.95     1618.41     24.47 o 
  -1   1   6      369.78      400.83     11.39 o 
   0   1   6       18.99       16.02      2.31 o 
   1   1   6      390.79      425.77     10.06 o 
   2   1   6     1429.41     1331.50     21.64 o 
   3   1   6     2150.47     2204.42     33.85 o 
   4   1   6      298.72      262.47     11.63 o 
   5   1   6       52.24       52.32      6.93 o 
   6   1   6      214.06      230.48     14.07 o 
   7   1   6      269.68      268.86     16.10 o 
   8   1   6       23.33       34.73     10.18 o 
   9   1   6       17.68       29.11     13.85 o 
  10   1   6      220.20      238.48     28.86 o 
 -10   2   6       36.09        4.74     26.73 o 
  -9   2   6       96.54       96.56     17.23 o 
  -8   2   6      824.74      850.26     24.56 o 
  -7   2   6      153.49      137.94     12.32 o 
  -6   2   6        2.93        2.20      4.45 o 
  -5   2   6       60.61       59.01      7.00 o 
  -4   2   6     5268.05     5156.05     81.51 o 
  -3   2   6       62.25       50.38      4.82 o 
  -2   2   6      755.33      763.43     29.03 o 
  -1   2   6       83.24       74.76      5.56 o 
   0   2   6     1641.78     1569.93     38.78 o 
   1   2   6      604.25      836.58     17.55 o 
   2   2   6     5863.83     5987.60     55.66 o 
   3   2   6       53.19       73.38      6.50 o 
   4   2   6     4674.49     4582.13     57.55 o 
   5   2   6      433.55      395.58     14.77 o 
   6   2   6      380.78      372.92     16.55 o 
   7   2   6       71.68       71.20     11.17 o 
   8   2   6      178.75      217.17     20.49 o 
   9   2   6      117.64      134.29     40.00 o 
 -10   3   6      153.04      270.55     46.45 o 
  -9   3   6      322.25      475.70     49.67 o 
  -8   3   6       83.79       81.11     16.70 o 
  -7   3   6        0.87        6.89      6.52 o 
  -6   3   6      116.84      122.10      9.38 o 
  -5   3   6      561.95      555.23     18.75 o 
  -4   3   6     2328.97     2373.77     37.26 o 
  -3   3   6     2404.42     2425.85     35.71 o 
  -2   3   6      967.37      961.88     16.16 o 
  -1   3   6     3056.54     2977.54     33.15 o 
   0   3   6     1985.10     2062.53     23.94 o 
   1   3   6     1161.67     1234.51     17.55 o 
   2   3   6     3673.81     3606.42     37.91 o 
   3   3   6       90.01       94.52      6.17 o 
   4   3   6      255.77      244.22     11.26 o 
   5   3   6       17.96       23.48      6.04 o 
   6   3   6      521.82      552.42     29.03 o 
   7   3   6      800.27      794.98     38.25 o 
   8   3   6       37.79       45.40     11.40 o 
   9   3   6       70.63       95.75     36.59 o 
 -10   4   6       53.55       76.03     29.01 o 
  -9   4   6       50.38       52.52     15.69 o 
  -8   4   6       11.04       10.92     11.22 o 
  -7   4   6      888.12      909.89     47.06 o 
  -6   4   6      265.44      240.19     15.60 o 
  -5   4   6      306.43      303.61     11.53 o 
  -4   4   6      423.24      420.36     18.01 o 
  -3   4   6     2660.85     2681.31     35.73 o 
  -2   4   6     2485.39     2532.13     33.32 o 
  -1   4   6       21.31       16.85      4.51 o 
   0   4   6     1640.89     1487.75     20.50 o 
   1   4   6     7371.27     7640.83     69.04 o 
   2   4   6       78.67       71.28      5.13 o 
   3   4   6      206.97      218.81      8.06 o 
   4   4   6      431.52      377.36     13.14 o 
   5   4   6     1606.34     1495.88     37.48 o 
   6   4   6        0.60        0.52      6.19 o 
   7   4   6       83.33       89.14     13.23 o 
   8   4   6       39.57       30.71     11.58 o 
   9   4   6      114.46      195.35     25.96 o 
 -10   5   6        3.69       19.91     25.79 o 
  -9   5   6      180.31      210.68     44.27 o 
  -8   5   6      118.05      156.90     21.58 o 
  -7   5   6       64.38       58.97     12.60 o 
  -6   5   6        0.36       15.20     14.41 o 
  -5   5   6     2470.69     2439.15     47.26 o 
  -4   5   6       46.39       61.17      6.36 o 
  -3   5   6      160.85      165.69      8.33 o 
  -2   5   6     1494.86     1533.72     30.16 o 
  -1   5   6     4278.01     4389.76     48.35 o 
   0   5   6      426.91      424.43     10.86 o 
   1   5   6      482.88      488.62     11.41 o 
   2   5   6      140.20      158.92      7.34 o 
   3   5   6     4804.86     4620.55     62.01 o 
   4   5   6      103.19       92.32     18.10 o 
   5   5   6       33.72       54.93      9.63 o 
   6   5   6       15.09       14.62      8.00 o 
   7   5   6      456.71      459.40     25.99 o 
   8   5   6       18.27       14.96     11.58 o 
   9   5   6       55.95       37.83     16.40 o 
  -9   6   6        1.76       11.81     13.33 o 
  -8   6   6       34.79       61.01     14.41 o 
  -7   6   6      603.92      596.28     31.95 o 
  -6   6   6        0.24        0.00     10.62 o 
  -5   6   6       71.53       82.09     13.95 o 
  -4   6   6       23.71       24.63      6.85 o 
  -3   6   6     1217.14     1102.76     28.06 o 
  -2   6   6       67.45       77.77      6.83 o 
  -1   6   6      281.72      323.62     10.59 o 
   0   6   6      207.96      206.59      8.81 o 
   1   6   6     1435.70     1378.07     21.84 o 
   2   6   6       51.03       63.84      6.86 o 
   3   6   6     1347.20     1305.76     32.15 o 
   4   6   6        0.64        0.00      5.27 o 
   5   6   6      411.67      456.97     28.79 o 
   6   6   6        9.16       11.39      7.41 o 
   7   6   6      309.61      260.91     21.27 o 
   8   6   6        0.85        0.00     13.43 o 
   9   6   6      123.61      159.45     30.52 o 
  -9   7   6       71.53      105.88     20.22 o 
  -8   7   6      348.96      374.79     31.47 o 
  -7   7   6        0.95        6.17     14.41 o 
  -6   7   6       48.28       67.53     23.60 o 
  -5   7   6     1082.23     1052.99     41.35 o 
  -4   7   6       78.50      115.98     16.33 o 
  -3   7   6      490.61      477.25     19.41 o 
  -2   7   6       24.88       28.49      6.44 o 
  -1   7   6     4052.88     4170.49     52.48 o 
   0   7   6        0.65        6.38      3.35 o 
   1   7   6      346.53      330.32     16.45 o 
   2   7   6      461.95      465.19     15.70 o 
   3   7   6     1492.95     1528.84     36.71 o 
   4   7   6       79.88       71.87     10.26 o 
   5   7   6        0.45        9.78      7.30 o 
   6   7   6      213.28      208.99     19.09 o 
   7   7   6      555.15      581.25     30.11 o 
   8   7   6       10.18       12.47     13.37 o 
  -8   8   6      370.14      342.69     45.22 o 
  -7   8   6       45.59       70.47     25.41 o 
  -6   8   6      178.78      221.84     25.17 o 
  -5   8   6       79.42       92.37     16.27 o 
  -4   8   6      104.46      110.90     17.45 o 
  -3   8   6     1411.40     1440.19     48.46 o 
  -2   8   6      124.56      115.70     11.89 o 
  -1   8   6      484.65      444.41     25.07 o 
   0   8   6     2874.02     2801.88     49.97 o 
   1   8   6      765.97      776.29     21.39 o 
   2   8   6     1287.71     1219.67     34.26 o 
   3   8   6     1097.70     1067.19     31.82 o 
   4   8   6      318.91      316.96     19.35 o 
   5   8   6     1231.57     1262.54     38.40 o 
   6   8   6        3.04       12.82      8.89 o 
   7   8   6       24.15       37.84     10.94 o 
   8   8   6       50.17       24.46     15.17 o 
  -8   9   6       57.25       84.44     19.10 o 
  -7   9   6        1.93        0.44     12.99 o 
  -6   9   6       33.23       26.59     12.65 o 
  -5   9   6      389.52      493.97     55.93 o 
  -4   9   6      499.76      410.50     30.90 o 
  -3   9   6       35.22       27.49     12.51 o 
  -2   9   6      392.34      412.72     45.50 o 
  -1   9   6      184.24      198.26     15.23 o 
   0   9   6      778.34      785.52     30.26 o 
   1   9   6      539.22      519.32     18.46 o 
   2   9   6     1043.76     1049.21     36.65 o 
   3   9   6      406.17      357.36     20.65 o 
   4   9   6       38.68       40.31      9.92 o 
   5   9   6        0.44        3.91      7.57 o 
   6   9   6      220.04      213.32     23.23 o 
   7   9   6       53.91       64.02     13.87 o 
  -7  10   6       43.51       60.10     19.04 o 
  -6  10   6       61.68       98.97     19.64 o 
  -5  10   6      109.42       93.92     18.73 o 
  -4  10   6      508.70      484.33     63.04 o 
  -3  10   6      177.31      184.04     22.59 o 
  -2  10   6      357.32      335.80     27.28 o 
  -1  10   6       36.03       50.05     12.80 o 
   0  10   6      776.67      757.75     35.24 o 
   1  10   6       15.07       27.18      7.99 o 
   2  10   6      698.11      741.21     24.55 o 
   3  10   6       19.87       13.94      8.26 o 
   4  10   6      560.47      560.19     37.55 o 
   5  10   6       86.20      151.08     28.59 o 
   6  10   6       71.25       79.22     16.15 o 
  -6  11   6      152.72      197.42     47.78 o 
  -5  11   6       43.93       48.79     18.00 o 
  -4  11   6      173.37      167.63     23.02 o 
  -3  11   6      121.80      126.55     20.16 o 
  -2  11   6      740.46      700.32     87.02 o 
  -1  11   6        3.46        6.04      9.61 o 
   0  11   6       79.80      103.62     32.23 o 
   1  11   6        3.51        1.99      8.72 o 
   2  11   6      109.90      106.99     13.94 o 
   3  11   6       28.36       41.39     17.06 o 
   4  11   6       30.66       61.43     18.32 o 
   5  11   6       98.51       89.77     16.98 o 
  -4  12   6      121.66      142.09     25.22 o 
  -3  12   6        5.29        8.64     12.13 o 
  -2  12   6       74.15      103.23     18.73 o 
  -1  12   6        6.85        6.34     10.42 o 
   0  12   6      302.99      317.57     34.98 o 
   1  12   6        0.16        8.88      9.69 o 
   2  12   6      107.11       44.74     17.25 o 
   3  12   6       18.36       10.24     13.46 o 
   4  12   6       68.25       68.63     20.86 o 
  -2  13   6      155.36      170.07     32.61 o 
  -1  13   6       99.30       83.04     22.37 o 
   0  13   6       76.80      112.81     25.22 o 
   1  13   6        0.04       15.55     16.12 o 
  -9   0   7      498.48      795.54     63.51 o 
  -7   0   7      113.10      159.83     24.84 o 
  -5   0   7     1826.61     1826.65     42.46 o 
  -3   0   7     2404.74     2471.79     43.46 o 
  -1   0   7     2393.52     2359.44     89.02 o 
   1   0   7      571.73      607.52     32.23 o 
   3   0   7      918.85      841.56     26.67 o 
   5   0   7      484.99      476.53     23.46 o 
   7   0   7     1020.81     1085.31     43.89 o 
   9   0   7      202.25      158.50     31.85 o 
  -9   1   7       32.58       37.54     22.94 o 
  -8   1   7       25.54       18.38      9.24 o 
  -7   1   7      406.14      402.03     42.19 o 
  -6   1   7      171.86      201.16     16.29 o 
  -5   1   7      116.90      120.95      9.56 o 
  -4   1   7    13233.14    14917.88    140.86 o 
  -3   1   7     5301.06     5563.11     58.07 o 
  -2   1   7        3.10        2.69      2.68 o 
  -1   1   7     2874.66     2750.12     72.61 o 
   0   1   7        1.51        6.68      4.52 o 
   1   1   7     1403.43     1315.26     20.72 o 
   2   1   7        9.88        2.57      2.63 o 
   3   1   7     3482.59     3417.75     44.87 o 
   4   1   7       52.44       50.62      6.40 o 
   5   1   7     1490.36     1441.19     29.80 o 
   6   1   7      869.15      799.29     23.33 o 
   7   1   7       36.69       40.76      8.14 o 
   8   1   7       16.59       20.72      8.69 o 
   9   1   7      123.98      134.29     17.22 o 
 -10   2   7      100.06      131.77     36.97 o 
  -9   2   7      395.26      450.33     40.48 o 
  -8   2   7      112.32      126.72     19.81 o 
  -7   2   7       81.19       75.04      9.55 o 
  -6   2   7       79.21       93.09     10.90 o 
  -5   2   7      206.57      201.31     10.87 o 
  -4   2   7      195.32      234.63     17.72 o 
  -3   2   7     2047.53     2067.26     33.74 o 
  -2   2   7      501.37      545.40     14.73 o 
  -1   2   7     1086.12     1080.02     41.36 o 
   0   2   7      591.56      603.63     11.49 o 
   1   2   7      880.41      969.53     17.21 o 
   2   2   7      884.77      837.08     14.72 o 
   3   2   7     1741.66     1613.23     27.47 o 
   4   2   7      575.81      541.64     29.75 o 
   5   2   7     2485.38     2400.65     40.43 o 
   6   2   7      142.07      124.64     11.12 o 
   7   2   7      241.58      238.06     19.32 o 
   8   2   7        1.05       15.19      8.38 o 
   9   2   7      278.58      309.24     33.65 o 
 -10   3   7       22.24       65.22     25.97 o 
  -9   3   7      416.78      449.64     55.27 o 
  -8   3   7      456.35      476.02     43.23 o 
  -7   3   7      158.77      167.23     18.76 o 
  -6   3   7       11.46       10.68      6.92 o 
  -5   3   7       54.06       49.40      6.32 o 
  -4   3   7       37.83       43.07      5.57 o 
  -3   3   7      853.96      854.52     28.19 o 
  -2   3   7      523.14      535.81     15.37 o 
  -1   3   7     2757.06     2848.62     56.69 o 
   0   3   7     9967.37    10154.22    127.94 o 
   1   3   7     3873.84     4256.70     42.97 o 
   2   3   7      519.08      525.25     11.69 o 
   3   3   7     2700.26     2567.59     54.68 o 
   4   3   7     1340.73     1296.03     29.91 o 
   5   3   7      489.02      465.36     18.58 o 
   6   3   7      105.41      100.10     16.07 o 
   7   3   7        1.25        9.27      9.22 o 
   8   3   7      360.29      388.48     29.72 o 
   9   3   7      102.78      133.60     41.99 o 
 -10   4   7      195.01      282.69     45.69 o 
  -9   4   7      418.96      442.60     71.00 o 
  -8   4   7      129.92      162.59     20.51 o 
  -7   4   7       10.78        7.45      8.20 o 
  -6   4   7      507.13      517.93     26.37 o 
  -5   4   7      379.78      370.27     15.49 o 
  -4   4   7        3.34        4.81      4.57 o 
  -3   4   7     5379.54     5584.82     62.31 o 
  -2   4   7     4669.31     4814.58     51.51 o 
  -1   4   7     1636.26     1599.44     23.40 o 
   0   4   7      766.50      753.63     13.95 o 
   1   4   7       82.40       55.15      4.59 o 
   2   4   7      852.39      844.34     17.90 o 
   3   4   7        2.18        1.91      3.12 o 
   4   4   7        9.11        8.30      3.87 o 
   5   4   7      138.76      144.54     13.56 o 
   6   4   7      629.77      603.82     25.42 o 
   7   4   7      204.41      183.57     18.24 o 
   8   4   7       42.99       43.86     11.43 o 
   9   4   7       24.45       45.31     12.63 o 
 -10   5   7        4.32       42.66     25.60 o 
  -9   5   7       19.22       14.05     12.99 o 
  -8   5   7      458.64      495.59     38.01 o 
  -7   5   7      153.74      157.85     19.54 o 
  -6   5   7      312.46      370.24     24.51 o 
  -5   5   7      282.72      278.92     21.32 o 
  -4   5   7     4126.40     3996.30     59.55 o 
  -3   5   7        7.79       27.52      4.93 o 
  -2   5   7       31.21       33.98      4.11 o 
  -1   5   7      828.42      798.80     15.57 o 
   0   5   7     2034.92     1949.96     26.60 o 
   1   5   7      504.80      488.08     11.82 o 
   2   5   7      139.02      157.43      7.69 o 
   3   5   7       63.92       95.21     10.15 o 
   4   5   7     1483.68     1390.16     36.10 o 
   5   5   7       82.03       75.64     13.45 o 
   6   5   7      173.97      204.09     17.45 o 
   7   5   7       98.64       94.04     13.55 o 
   8   5   7      234.88      272.62     22.85 o 
   9   5   7        4.82        0.00     11.78 o 
  -9   6   7        0.64        0.00     12.19 o 
  -8   6   7      347.68      353.02     29.61 o 
  -7   6   7        3.86        0.00      8.97 o 
  -6   6   7     1224.87     1153.74     50.91 o 
  -5   6   7      758.94      707.25     32.69 o 
  -4   6   7        0.56        1.76      8.04 o 
  -3   6   7        0.63        0.00      5.13 o 
  -2   6   7     4398.13     4314.05     52.69 o 
  -1   6   7        6.41       18.12      3.79 o 
   0   6   7      191.79      214.42     10.52 o 
   1   6   7      200.40      183.84      8.52 o 
   2   6   7     1506.47     1432.74     47.42 o 
   3   6   7      155.29      157.32     12.98 o 
   4   6   7        8.25        8.31      5.88 o 
   5   6   7       62.94       60.24     14.29 o 
   6   6   7      898.23      881.99     31.85 o 
   7   6   7        0.04       11.98      8.10 o 
   8   6   7       15.25       26.83     10.32 o 
  -9   7   7       14.32        9.12     14.77 o 
  -8   7   7      911.11      877.31     42.70 o 
  -7   7   7      104.19      135.19     19.87 o 
  -6   7   7       52.91       48.86     24.36 o 
  -5   7   7        2.45       11.26     10.04 o 
  -4   7   7     1083.02     1081.74     41.63 o 
  -3   7   7      140.62      119.65     35.74 o 
  -2   7   7      367.32      329.76     17.74 o 
  -1   7   7      226.24      247.41     10.57 o 
   0   7   7     3471.77     3472.13     42.24 o 
   1   7   7      599.04      582.36     17.41 o 
   2   7   7       94.50       96.82      9.03 o 
   3   7   7      201.74      206.53     14.84 o 
   4   7   7     1149.55     1147.73     33.52 o 
   5   7   7       26.86       27.53      8.12 o 
   6   7   7       32.37       34.93      9.80 o 
   7   7   7       46.66       31.59     13.83 o 
   8   7   7      128.36      119.64     15.26 o 
  -8   8   7       88.92       85.19     18.97 o 
  -7   8   7       84.93      114.10     31.28 o 
  -6   8   7      407.67      396.01     50.24 o 
  -5   8   7      291.45      309.80     27.48 o 
  -4   8   7       34.05       32.97     12.39 o 
  -3   8   7       43.55       33.71     10.86 o 
  -2   8   7     1192.94     1124.89     43.04 o 
  -1   8   7      283.86      281.84     19.86 o 
   0   8   7      482.39      474.23     16.66 o 
   1   8   7      405.52      382.49     15.61 o 
   2   8   7     1552.21     1486.91     31.20 o 
   3   8   7      222.94      243.15     17.18 o 
   4   8   7       32.31       41.62      8.75 o 
   5   8   7      376.91      359.18     29.29 o 
   6   8   7      413.37      464.45     35.74 o 
   7   8   7       26.27       33.17      9.99 o 
  -7   9   7       36.86        6.32     21.99 o 
  -6   9   7       43.81       55.32     16.28 o 
  -5   9   7      145.43      148.48     24.55 o 
  -4   9   7      614.48      711.38     37.13 o 
  -3   9   7      150.77      157.52     20.30 o 
  -2   9   7      155.78      147.25     18.89 o 
  -1   9   7      234.29      246.44     22.86 o 
   0   9   7        3.97        3.70     11.75 o 
   1   9   7      141.01      150.48     11.91 o 
   2   9   7      220.68      198.40     15.40 o 
   3   9   7      551.04      531.18     24.49 o 
   4   9   7      399.75      423.31     36.03 o 
   5   9   7       16.02       19.94      8.67 o 
   6   9   7       49.67       60.52     11.85 o 
   7   9   7       72.85       77.14     17.22 o 
  -7  10   7       25.72       46.11     18.22 o 
  -6  10   7       93.15      129.95     22.88 o 
  -5  10   7      137.01      131.91     22.13 o 
  -4  10   7       17.67       11.19     10.50 o 
  -3  10   7      131.49      124.85     18.90 o 
  -2  10   7      558.92      550.30     74.23 o 
  -1  10   7       77.34      103.39     17.28 o 
   0  10   7      103.74      118.85     26.16 o 
   1  10   7      174.83      177.65     20.02 o 
   2  10   7       79.25       86.81     15.47 o 
   3  10   7      275.57      295.24     21.28 o 
   4  10   7       87.67      108.85     14.61 o 
   5  10   7      188.70      209.54     20.14 o 
   6  10   7       39.26       51.70     11.62 o 
  -5  11   7       71.59       80.29     22.94 o 
  -4  11   7        2.64        9.50     11.60 o 
  -3  11   7      434.84      426.58     33.44 o 
  -2  11   7        0.80        7.58     11.66 o 
  -1  11   7      431.48      447.73     32.30 o 
   0  11   7        1.38        0.15     10.05 o 
   1  11   7      512.77      511.52     31.47 o 
   2  11   7       78.62      105.60     27.30 o 
   3  11   7      121.36      120.58     28.25 o 
   4  11   7        1.48        2.77     10.05 o 
   5  11   7      189.46      253.20     27.56 o 
  -4  12   7       43.29       40.76     14.57 o 
  -3  12   7       97.71      110.23     19.31 o 
  -2  12   7       23.26       49.93     14.43 o 
  -1  12   7      322.09      413.25     32.24 o 
   0  12   7       14.11        6.16     11.13 o 
   1  12   7      136.86      141.60     25.88 o 
   2  12   7        7.29        6.83     13.27 o 
   3  12   7      292.12      245.34     40.38 o 
 -10   0   8       17.41       12.70     18.96 o 
  -8   0   8      935.24      904.94     51.00 o 
  -6   0   8     1811.03     1748.21     44.87 o 
  -4   0   8    10539.76    11819.39    162.02 o 
  -2   0   8     4153.75     4180.15     62.71 o 
   0   0   8     8533.34     9012.04    166.09 o 
   2   0   8      393.79      371.18     35.26 o 
   4   0   8     7233.01     6975.42    113.71 o 
   6   0   8      805.92      809.86     33.40 o 
   8   0   8      554.59      555.61     46.92 o 
  -9   1   8       19.52       28.82     14.98 o 
  -8   1   8       46.92       55.63     12.84 o 
  -7   1   8        9.54       26.46      9.53 o 
  -6   1   8     1968.94     1897.61     39.10 o 
  -5   1   8       82.56      108.02      8.00 o 
  -4   1   8     2561.67     2655.26     35.09 o 
  -3   1   8      530.85      572.96     18.88 o 
  -2   1   8     6528.79     6485.79     94.04 o 
  -1   1   8     1266.43     1291.97     34.42 o 
   0   1   8        7.55        9.87      2.59 o 
   1   1   8     1285.84     1414.20     22.33 o 
   2   1   8     3588.21     3237.21     41.60 o 
   3   1   8        3.08        3.51      3.37 o 
   4   1   8     1532.13     1385.99     47.38 o 
   5   1   8      458.51      424.59     16.03 o 
   6   1   8      416.44      410.10     17.87 o 
   7   1   8        1.53        0.00      5.61 o 
   8   1   8       98.13      115.56     17.09 o 
   9   1   8       31.58       20.70     11.07 o 
  -9   2   8        4.34       15.37     11.61 o 
  -8   2   8      575.03      622.14     29.44 o 
  -7   2   8      126.79      126.31     14.95 o 
  -6   2   8       19.05       21.90      7.57 o 
  -5   2   8      173.97      160.25     12.80 o 
  -4   2   8     1442.07     1408.71     28.70 o 
  -3   2   8      144.88      145.69      6.38 o 
  -2   2   8      350.40      347.83     11.94 o 
  -1   2   8     1527.19     1513.33     35.26 o 
   0   2   8     4451.14     4558.62     75.15 o 
   1   2   8       37.53       28.46      3.90 o 
   2   2   8       91.32       96.45      7.06 o 
   3   2   8      610.77      531.04     15.27 o 
   4   2   8     2031.35     1969.78     34.24 o 
   5   2   8        8.08       12.35      5.02 o 
   6   2   8      206.76      167.31     12.90 o 
   7   2   8      121.84      145.77     22.52 o 
   8   2   8       85.29       97.49     14.74 o 
   9   2   8        3.39       11.90     10.25 o 
  -9   3   8      127.25      161.13     22.39 o 
  -8   3   8       61.99       54.51     13.46 o 
  -7   3   8      161.34      156.16     16.68 o 
  -6   3   8      528.23      484.93     31.85 o 
  -5   3   8      224.46      240.98     15.33 o 
  -4   3   8      178.14      176.09     11.06 o 
  -3   3   8      251.21      242.29     14.57 o 
  -2   3   8      989.45      974.22     21.94 o 
  -1   3   8     1849.08     1729.61     30.17 o 
   0   3   8      515.29      525.63     11.53 o 
   1   3   8     4930.44     5004.04     63.06 o 
   2   3   8      504.83      441.28     14.13 o 
   3   3   8      616.53      534.30     15.32 o 
   4   3   8      133.20      153.35     11.91 o 
   5   3   8      840.30      847.49     33.61 o 
   6   3   8      250.21      240.70     38.20 o 
   7   3   8       29.74        8.81     10.26 o 
   8   3   8        0.35        9.79      9.28 o 
   9   3   8       77.24       69.18     16.57 o 
 -10   4   8        0.05        0.00     21.23 o 
  -9   4   8      236.62      229.88     25.25 o 
  -8   4   8      240.17      280.71     49.11 o 
  -7   4   8      356.09      364.98     26.10 o 
  -6   4   8        2.92       13.69      8.24 o 
  -5   4   8      520.32      545.39     18.93 o 
  -4   4   8      352.34      294.99     13.61 o 
  -3   4   8     1349.28     1255.09     27.48 o 
  -2   4   8     1623.83     1588.92     30.23 o 
  -1   4   8     2441.80     2415.87     51.24 o 
   0   4   8      618.47      532.77     11.70 o 
   1   4   8      889.86      985.61     17.10 o 
   2   4   8      144.35      159.94      7.79 o 
   3   4   8      677.46      605.36     16.61 o 
   4   4   8      171.57      166.35     13.47 o 
   5   4   8      177.57      169.91     14.84 o 
   6   4   8        6.16        3.56      6.79 o 
   7   4   8      661.71      656.60     28.65 o 
   8   4   8      204.34      223.97     21.30 o 
   9   4   8       25.46       43.79     12.53 o 
  -9   5   8       96.99      127.34     20.11 o 
  -8   5   8       14.16        0.00     10.05 o 
  -7   5   8      763.14      692.99     33.44 o 
  -6   5   8      148.16      132.02     16.58 o 
  -5   5   8        2.64        6.08      7.71 o 
  -4   5   8      173.44      203.03     16.62 o 
  -3   5   8     3708.86     3643.54     56.98 o 
  -2   5   8      527.31      492.38     14.99 o 
  -1   5   8      418.12      395.57     13.03 o 
   0   5   8      501.41      539.32     12.88 o 
   1   5   8     1385.93     1332.49     24.65 o 
   2   5   8      113.20      111.08      7.10 o 
   3   5   8      295.26      316.92     15.87 o 
   4   5   8        0.50        0.03      5.09 o 
   5   5   8      886.36      842.47     29.83 o 
   6   5   8       93.18       77.34     14.53 o 
   7   5   8      260.88      229.27     20.05 o 
   8   5   8        0.24        0.18      9.06 o 
  -9   6   8      133.63      159.31     22.81 o 
  -8   6   8      106.05      105.70     29.67 o 
  -7   6   8      510.73      532.12     32.29 o 
  -6   6   8        0.35        0.00      8.41 o 
  -5   6   8      309.75      322.74     40.10 o 
  -4   6   8       45.28       46.93     11.59 o 
  -3   6   8      185.87      227.13     12.16 o 
  -2   6   8       43.11       43.91      6.42 o 
  -1   6   8     3238.70     3175.48     50.69 o 
   0   6   8       56.43       61.81      6.58 o 
   1   6   8       13.54       15.55      3.78 o 
   2   6   8      404.64      416.61     14.28 o 
   3   6   8     1082.07     1185.62     39.17 o 
   4   6   8       48.29       50.62      8.78 o 
   5   6   8       23.83       44.22      9.69 o 
   6   6   8        4.76        7.41      7.55 o 
   7   6   8      229.99      216.85     25.64 o 
   8   6   8       11.04       19.60     10.75 o 
  -9   7   8       14.27       13.13     14.07 o 
  -8   7   8       96.61      115.83     20.97 o 
  -7   7   8      596.14      626.27     36.97 o 
  -6   7   8      190.80      240.84     24.93 o 
  -5   7   8       41.14       48.61     12.80 o 
  -4   7   8       20.21       29.85     11.19 o 
  -3   7   8      903.31      861.60     27.94 o 
  -2   7   8        1.36       11.45      4.89 o 
  -1   7   8      180.92      200.83     11.78 o 
   0   7   8      483.85      491.49     15.99 o 
   1   7   8      983.88      942.59     22.47 o 
   2   7   8      482.46      485.27     17.27 o 
   3   7   8      232.92      216.80     15.62 o 
   4   7   8        2.53       18.51      7.79 o 
   5   7   8     1084.00     1041.48     50.89 o 
   6   7   8       36.13       46.15     10.42 o 
   7   7   8       69.27       58.80     12.29 o 
   8   7   8       22.03       13.84     13.65 o 
  -8   8   8      147.64      110.93     22.24 o 
  -7   8   8      105.94      115.82     21.06 o 
  -6   8   8       33.03       17.73     13.03 o 
  -5   8   8      338.67      328.76     29.29 o 
  -4   8   8      285.59      308.21     32.99 o 
  -3   8   8       48.85       58.14      9.81 o 
  -2   8   8      534.32      526.11     25.87 o 
  -1   8   8       58.79       68.46     10.55 o 
   0   8   8     2016.86     1941.48     52.77 o 
   1   8   8       68.40       59.22     15.61 o 
   2   8   8        1.81        6.69      5.61 o 
   3   8   8       75.79       89.46     11.47 o 
   4   8   8      211.47      209.04     21.12 o 
   5   8   8      275.49      297.13     26.19 o 
   6   8   8        3.96        2.97      8.27 o 
   7   8   8      210.94      262.23     23.02 o 
  -7   9   8       54.19       54.69     18.89 o 
  -6   9   8       95.30      139.92     23.30 o 
  -5   9   8       36.56       56.09     16.21 o 
  -4   9   8       13.06       17.15     10.79 o 
  -3   9   8       26.41       38.61      9.52 o 
  -2   9   8      225.92      232.72     22.83 o 
  -1   9   8      204.31      190.36     20.39 o 
   0   9   8      421.10      447.71     28.08 o 
   1   9   8      821.27      844.40     28.57 o 
   2   9   8      326.79      357.02     26.81 o 
   3   9   8      143.10      154.46     19.71 o 
   4   9   8      153.09      141.00     15.27 o 
   5   9   8      314.44      332.87     24.73 o 
   6   9   8       93.02       96.65     15.02 o 
  -6  10   8       19.06       25.87     15.97 o 
  -5  10   8      107.37      147.19     23.43 o 
  -4  10   8      489.47      476.40     34.66 o 
  -3  10   8      137.27      109.15     33.08 o 
  -2  10   8      176.44      190.45     22.67 o 
  -1  10   8      543.32      553.70     34.79 o 
   0  10   8      283.52      285.64     33.46 o 
   1  10   8        4.04        6.08      8.73 o 
   2  10   8        0.60       12.66      9.93 o 
   3  10   8      287.12      283.15     27.68 o 
   4  10   8      279.98      268.10     27.88 o 
   5  10   8       11.72       32.14     20.95 o 
  -5  11   8        0.71        0.00     12.41 o 
  -4  11   8        6.90       23.13     13.27 o 
  -3  11   8       86.58       85.26     17.74 o 
  -2  11   8      871.04      838.20     40.73 o 
  -1  11   8       13.33       43.09     13.81 o 
   0  11   8      129.45      147.39     20.59 o 
   1  11   8        6.24        5.80      9.88 o 
   2  11   8      401.80      452.94     48.35 o 
   3  11   8       40.64       44.18     20.10 o 
   4  11   8        5.75       15.65     12.99 o 
  -3  12   8        4.74        0.01     10.45 o 
  -2  12   8       49.77       44.20     13.26 o 
  -1  12   8        7.16       23.96     11.91 o 
   0  12   8      496.45      519.69     35.45 o 
   1  12   8       29.89       49.48     20.67 o 
   2  12   8       18.75       34.51     19.72 o 
  -9   0   9        1.91        0.00     13.65 o 
  -7   0   9     1119.91     1007.70     52.33 o 
  -5   0   9      459.75      444.60     30.34 o 
  -3   0   9     2195.98     1950.37     60.29 o 
  -1   0   9      178.50      168.74      8.53 o 
   1   0   9     8325.13     8053.93    115.79 o 
   3   0   9     1517.23     1475.15     41.71 o 
   5   0   9      391.25      391.98     22.43 o 
   7   0   9      191.33      170.85     20.62 o 
   9   0   9      133.67      160.78     33.94 o 
 -10   1   9        0.77        3.98     16.68 o 
  -9   1   9      223.93      249.39     24.31 o 
  -8   1   9       17.89       11.63     11.57 o 
  -7   1   9        0.44        0.65      7.22 o 
  -6   1   9      665.86      634.04     21.75 o 
  -5   1   9     1042.87     1011.73     40.43 o 
  -4   1   9      103.42      147.34     10.11 o 
  -3   1   9      300.78      285.80     11.69 o 
  -2   1   9      160.07      175.26      8.87 o 
  -1   1   9     3111.65     3135.03     43.27 o 
   0   1   9      316.93      326.52      9.17 o 
   1   1   9       13.88       39.77      6.62 o 
   2   1   9      274.83      302.87     11.00 o 
   3   1   9     3805.27     3783.28     50.36 o 
   4   1   9      382.91      369.84     14.32 o 
   5   1   9       19.85       28.63      6.39 o 
   6   1   9       74.10       75.97      9.61 o 
   7   1   9      652.03      642.81     24.93 o 
   8   1   9       41.36       37.15     10.78 o 
   9   1   9       10.13       16.90     10.77 o 
  -8   2   9        7.81       25.97     14.03 o 
  -7   2   9     1005.15      996.91     97.74 o 
  -6   2   9      586.44      574.55     20.44 o 
  -5   2   9       12.40       14.26      5.46 o 
  -4   2   9      373.02      371.19     14.49 o 
  -3   2   9     2249.94     2182.55     45.25 o 
  -2   2   9      989.74      961.09     33.84 o 
  -1   2   9       14.29       13.81      3.82 o 
   0   2   9     1105.51     1105.08     18.01 o 
   1   2   9      449.40      382.63     11.26 o 
   2   2   9       45.95       41.91      5.49 o 
   3   2   9       92.47       94.58      8.07 o 
   4   2   9      188.70      216.55     12.27 o 
   5   2   9     2244.06     2092.55     50.33 o 
   6   2   9       59.55       70.68      9.33 o 
   7   2   9       68.54       76.07     12.43 o 
   8   2   9       26.39       17.03      9.64 o 
   9   2   9      153.72      176.36     20.34 o 
  -9   3   9      240.48      235.86     35.64 o 
  -8   3   9      323.32      364.85     77.64 o 
  -7   3   9       61.54       70.01     18.20 o 
  -6   3   9      616.20      617.89     24.52 o 
  -5   3   9      798.27      731.02     28.63 o 
  -4   3   9      352.89      338.86     14.24 o 
  -3   3   9      165.60      165.67     10.81 o 
  -2   3   9     1038.00     1099.43     32.85 o 
  -1   3   9     7207.86     7414.76     89.05 o 
   0   3   9     2862.69     2921.91     35.96 o 
   1   3   9     1921.95     2084.70     32.26 o 
   2   3   9       99.26      104.01      6.51 o 
   3   3   9      736.88      647.90     17.42 o 
   4   3   9      749.39      709.32     23.83 o 
   5   3   9       31.20       30.98      6.73 o 
   6   3   9      516.58      498.89     49.58 o 
   7   3   9      258.72      331.14     28.67 o 
   8   3   9       39.98       75.03     13.38 o 
   9   3   9       19.63       40.96     11.95 o 
 -10   4   9      122.03      121.53     30.52 o 
  -9   4   9        0.03        8.34     15.55 o 
  -8   4   9       77.45       86.25     16.30 o 
  -7   4   9       31.79       45.41     11.39 o 
  -6   4   9      415.16      406.90     24.78 o 
  -5   4   9        6.56       26.73      7.06 o 
  -4   4   9       66.91       94.44      8.39 o 
  -3   4   9      308.49      315.73     14.23 o 
  -2   4   9     3150.56     3140.64     43.24 o 
  -1   4   9      321.79      365.98     14.97 o 
   0   4   9     1167.96     1077.62     21.50 o 
   1   4   9      510.09      468.55     12.07 o 
   2   4   9     1064.05     1010.27     32.73 o 
   3   4   9        0.09        8.10      4.14 o 
   4   4   9      463.70      404.74     18.88 o 
   5   4   9      301.77      302.69     18.91 o 
   6   4   9      412.55      422.89     29.20 o 
   7   4   9       25.27       28.67      9.91 o 
   8   4   9       86.10       96.59     15.24 o 
  -9   5   9        1.25       13.23     12.80 o 
  -8   5   9      390.11      392.83     30.04 o 
  -7   5   9       55.00       58.06     13.76 o 
  -6   5   9      320.14      299.61     24.27 o 
  -5   5   9      243.94      215.72     20.35 o 
  -4   5   9      503.02      499.04     16.61 o 
  -3   5   9      161.18      172.44     10.94 o 
  -2   5   9     1281.83     1197.05     31.91 o 
  -1   5   9      349.02      339.59     12.58 o 
   0   5   9     2107.19     2089.09     33.48 o 
   1   5   9       74.23       77.51      5.93 o 
   2   5   9      695.17      717.61     23.44 o 
   3   5   9      199.43      198.82     16.43 o 
   4   5   9      129.99      153.18     13.77 o 
   5   5   9       22.85       35.25      8.24 o 
   6   5   9      658.33      550.17     26.05 o 
   7   5   9      103.84       82.01     12.48 o 
   8   5   9       71.04       59.55     13.90 o 
  -9   6   9        1.72        6.87     14.00 o 
  -8   6   9       21.44       13.16     12.66 o 
  -7   6   9       13.83       25.47     12.03 o 
  -6   6   9      575.45      566.08     31.52 o 
  -5   6   9       61.01       68.62     13.86 o 
  -4   6   9      504.40      469.80     23.33 o 
  -3   6   9      175.85      173.29     15.08 o 
  -2   6   9      748.20      727.97     29.39 o 
  -1   6   9        2.77        2.76      5.23 o 
   0   6   9      204.36      192.78     11.36 o 
   1   6   9      180.52      187.52     10.73 o 
   2   6   9      184.60      179.05     12.53 o 
   3   6   9        0.04        1.14      5.20 o 
   4   6   9      257.03      294.13     18.44 o 
   5   6   9        0.53        0.00      5.91 o 
   6   6   9      498.85      487.78     25.62 o 
   7   6   9       28.09       18.19      8.98 o 
   8   6   9       21.12       23.84     10.35 o 
  -8   7   9      444.58      488.74     75.55 o 
  -7   7   9        9.78       33.16     13.88 o 
  -6   7   9      242.15      272.22     26.82 o 
  -5   7   9       37.96       43.29     13.46 o 
  -4   7   9      504.92      492.42     23.52 o 
  -3   7   9        0.61        8.64      6.09 o 
  -2   7   9      458.94      479.61     16.83 o 
  -1   7   9      182.00      187.15     15.65 o 
   0   7   9     1314.98     1437.87     28.96 o 
   1   7   9      332.02      348.20     17.07 o 
   2   7   9       38.28       49.49     10.63 o 
   3   7   9       16.14       20.15      6.50 o 
   4   7   9      827.61      820.28     28.57 o 
   5   7   9        7.29        2.08      7.00 o 
   6   7   9      151.19      157.28     17.27 o 
   7   7   9        1.91        5.66      9.21 o 
  -8   8   9      124.61      143.24     25.81 o 
  -7   8   9       82.03       72.40     18.24 o 
  -6   8   9      508.52      481.01     35.52 o 
  -5   8   9        0.19        0.00      8.38 o 
  -4   8   9       27.91       30.95      8.53 o 
  -3   8   9      311.10      311.11     19.93 o 
  -2   8   9     2309.04     2350.28     49.41 o 
  -1   8   9       66.42       69.01     10.50 o 
   0   8   9     1637.40     1675.97     41.50 o 
   1   8   9       53.05       56.17      9.32 o 
   2   8   9      580.71      564.08     29.25 o 
   3   8   9       10.00       15.17      8.93 o 
   4   8   9       88.88       97.86     16.31 o 
   5   8   9      150.68      169.64     16.83 o 
   6   8   9      187.52      232.74     33.23 o 
   7   8   9        1.07        5.31     12.89 o 
  -7   9   9       26.54       18.93     15.45 o 
  -6   9   9      102.76       90.12     19.81 o 
  -5   9   9      156.12      195.31     24.19 o 
  -4   9   9      153.81      129.91     15.58 o 
  -3   9   9        0.46        3.62      7.49 o 
  -2   9   9       51.76       38.99     12.19 o 
  -1   9   9      208.82      213.73     21.78 o 
   0   9   9      138.92      175.00     20.09 o 
   1   9   9      177.92      220.80     20.67 o 
   2   9   9        7.76       24.62     10.07 o 
   3   9   9      487.31      521.14     32.55 o 
   4   9   9      161.23      198.54     23.93 o 
   5   9   9        1.42        0.00     10.16 o 
   6   9   9       84.33      134.50     23.05 o 
  -6  10   9       55.70       48.00     18.26 o 
  -5  10   9      129.80      155.84     22.67 o 
  -4  10   9      224.45      216.36     19.69 o 
  -3  10   9      384.38      422.48     32.15 o 
  -2  10   9       34.80       45.01     13.00 o 
  -1  10   9       18.07       13.37     10.59 o 
   0  10   9      223.83      232.51     23.59 o 
   1  10   9      766.24      688.31     34.46 o 
   2  10   9        1.65        7.09     11.38 o 
   3  10   9       86.58      108.10     18.79 o 
   4  10   9       20.69       54.36     15.47 o 
   5  10   9       52.63       65.29     18.11 o 
  -5  11   9      269.40      290.61     30.22 o 
  -4  11   9       21.74       31.33     13.60 o 
  -3  11   9        1.33        8.61     10.52 o 
  -2  11   9       46.41       17.98     11.72 o 
  -1  11   9      444.01      467.62     62.95 o 
   0  11   9       26.89       56.05     14.87 o 
   1  11   9        0.60        2.28     13.46 o 
   2  11   9       36.70       47.02     20.48 o 
   3  11   9      206.93      270.17     43.04 o 
   4  11   9       18.55       54.60     23.70 o 
  -3  12   9      318.39      394.07     34.45 o 
  -2  12   9       24.46       44.13     13.93 o 
  -1  12   9        0.96        2.89     10.05 o 
   0  12   9        3.00        0.00     10.81 o 
   1  12   9      363.91      341.84     43.99 o 
 -10   0  10       62.49       81.72     25.41 o 
  -8   0  10       57.64       67.69     20.10 o 
  -6   0  10     6641.47     6872.84    163.05 o 
  -4   0  10      766.83      690.13     36.21 o 
  -2   0  10     1611.41     1560.75     51.95 o 
   0   0  10       56.92       41.15      6.29 o 
   2   0  10     3282.95     3104.36     59.59 o 
   4   0  10     2143.18     2093.22     52.34 o 
   6   0  10      440.37      477.98     43.80 o 
   8   0  10       10.81       30.01     12.60 o 
 -10   1  10       73.75       78.49     25.41 o 
  -9   1  10        4.77       20.00     11.93 o 
  -8   1  10      737.19      713.84     45.98 o 
  -7   1  10      234.77      269.01     32.89 o 
  -6   1  10     2440.02     2383.10     57.51 o 
  -5   1  10       74.05       68.79     26.16 o 
  -4   1  10      525.72      515.73     28.06 o 
  -3   1  10        0.85        4.94      3.66 o 
  -2   1  10      104.86       98.38      7.18 o 
  -1   1  10     1283.69     1341.38     48.62 o 
   0   1  10     1632.25     1484.41     22.69 o 
   1   1  10       53.08       71.33      8.81 o 
   2   1  10      516.57      493.06     14.51 o 
   3   1  10      224.03      204.24     12.44 o 
   4   1  10       18.64       25.08      6.02 o 
   5   1  10      136.59      147.87     12.56 o 
   6   1  10       61.88       80.96     10.33 o 
   7   1  10       16.80       34.50      8.36 o 
   8   1  10      319.61      370.50     25.32 o 
   9   1  10       43.95       49.17     12.89 o 
 -10   2  10      173.55      142.53     22.61 o 
  -9   2  10       44.98       70.53     22.37 o 
  -8   2  10       12.16       14.92     10.22 o 
  -7   2  10        1.73        1.35      7.82 o 
  -6   2  10      103.31       90.99     13.79 o 
  -5   2  10      300.62      302.68     14.81 o 
  -4   2  10       77.65       85.51      8.78 o 
  -3   2  10       57.01       69.38      9.74 o 
  -2   2  10     3019.10     3110.46    116.24 o 
  -1   2  10       13.45        7.15      3.53 o 
   0   2  10     3639.69     3695.02    106.05 o 
   1   2  10        3.77        6.14      3.12 o 
   2   2  10     3893.42     3955.29     50.72 o 
   3   2  10       61.04       60.53      7.07 o 
   4   2  10       13.21       15.21      5.13 o 
   5   2  10      388.93      364.98     16.74 o 
   6   2  10      573.01      535.01     20.50 o 
   7   2  10      141.65      155.07     21.58 o 
   8   2  10      110.00      125.72     20.02 o 
 -10   3  10        1.79        0.00     12.82 o 
  -9   3  10       11.85       20.12     13.27 o 
  -8   3  10      163.04      161.54     30.34 o 
  -7   3  10      167.04      168.24     18.08 o 
  -6   3  10      695.38      655.41     22.56 o 
  -5   3  10      241.85      251.83     14.56 o 
  -4   3  10      416.14      399.93     18.75 o 
  -3   3  10      508.25      457.83     30.82 o 
  -2   3  10      289.70      275.80     18.00 o 
  -1   3  10      650.06      646.78     24.15 o 
   0   3  10     1542.97     1515.97     45.32 o 
   1   3  10      583.92      577.19     24.23 o 
   2   3  10      263.02      224.84     10.75 o 
   3   3  10       60.73       67.47      8.81 o 
   4   3  10      768.88      725.99     44.96 o 
   5   3  10      752.43      733.96     22.38 o 
   6   3  10        0.37        4.14      8.82 o 
   7   3  10      147.10      168.76     22.99 o 
   8   3  10      171.48      215.84     22.72 o 
  -9   4  10      148.85      163.24     34.32 o 
  -8   4  10       52.79       21.99     18.01 o 
  -7   4  10      159.93      140.26     15.99 o 
  -6   4  10      313.10      312.83     18.14 o 
  -5   4  10     1103.63     1099.01     35.01 o 
  -4   4  10      148.15      127.67     15.00 o 
  -3   4  10      180.30      183.74     12.18 o 
  -2   4  10      206.38      168.26     10.16 o 
  -1   4  10     3917.39     3880.03     83.10 o 
   0   4  10      220.03      208.40     10.55 o 
   1   4  10      614.16      584.65     16.08 o 
   2   4  10       77.00       80.32     10.13 o 
   3   4  10      747.90      739.50     19.70 o 
   4   4  10        8.98       13.66      6.30 o 
   5   4  10       56.98       59.18     10.02 o 
   6   4  10       90.05       93.51     13.19 o 
   7   4  10      261.04      288.02     22.14 o 
   8   4  10        8.13        3.54      9.34 o 
  -9   5  10        0.15        0.00     17.44 o 
  -8   5  10       22.21       30.06     12.30 o 
  -7   5  10      849.76      842.49     38.16 o 
  -6   5  10       32.16       29.19      9.12 o 
  -5   5  10      196.71      193.16     16.85 o 
  -4   5  10       46.01       54.62      9.06 o 
  -3   5  10     1271.43     1248.74     32.57 o 
  -2   5  10       80.42       74.86      7.74 o 
  -1   5  10      580.56      528.70     42.48 o 
   0   5  10      200.09      194.32     11.71 o 
   1   5  10     2547.55     2424.73     56.73 o 
   2   5  10      124.88      128.53     10.84 o 
   3   5  10      118.31      117.41     11.64 o 
   4   5  10        5.80        5.89      6.13 o 
   5   5  10      805.59      739.86     30.24 o 
   6   5  10       78.42       74.58     12.39 o 
   7   5  10       76.53       81.52     14.04 o 
   8   5  10       16.96       18.31     14.54 o 
  -9   6  10      171.73      150.73     34.51 o 
  -8   6  10        1.83        7.22     12.06 o 
  -7   6  10       29.94       44.44     13.45 o 
  -6   6  10       59.36       71.25     14.50 o 
  -5   6  10      472.39      448.71     23.87 o 
  -4   6  10       40.32       55.88     10.10 o 
  -3   6  10        0.97        1.38      4.35 o 
  -2   6  10        3.32       12.49      4.71 o 
  -1   6  10     1451.45     1428.27     28.65 o 
   0   6  10      820.81      807.83     29.04 o 
   1   6  10        3.18        8.56      4.72 o 
   2   6  10        8.28        8.83      6.42 o 
   3   6  10      323.39      364.92     25.07 o 
   4   6  10      153.23      147.63     14.04 o 
   5   6  10      581.26      481.27     24.11 o 
   6   6  10       31.17       23.49      9.36 o 
   7   6  10      191.54      198.83     19.52 o 
  -8   7  10        7.11        0.00     15.55 o 
  -7   7  10      271.45      293.32     29.10 o 
  -6   7  10       26.98       22.76     12.30 o 
  -5   7  10       25.91       28.48      9.58 o 
  -4   7  10        3.93       12.90      7.91 o 
  -3   7  10      569.54      600.60     28.70 o 
  -2   7  10      232.80      264.61     14.17 o 
  -1   7  10      514.51      494.15     20.39 o 
   0   7  10      315.86      328.49     14.69 o 
   1   7  10     2437.54     2346.04     47.37 o 
   2   7  10        8.87        0.58      7.16 o 
   3   7  10      124.00      107.21     15.61 o 
   4   7  10      192.56      195.17     41.81 o 
   5   7  10      815.39      869.58     41.22 o 
   6   7  10        5.04        4.71      9.03 o 
   7   7  10       10.73       35.72     13.02 o 
  -7   8  10       52.36       75.43     19.29 o 
  -6   8  10       19.50       19.23     12.92 o 
  -5   8  10      427.95      374.19     24.35 o 
  -4   8  10       16.39       29.72      9.49 o 
  -3   8  10       38.82       48.66     10.09 o 
  -2   8  10     1255.61     1233.26     35.00 o 
  -1   8  10      738.96      796.10     29.63 o 
   0   8  10      747.86      731.72     26.06 o 
   1   8  10      878.93      906.33     29.07 o 
   2   8  10      472.34      486.30     29.23 o 
   3   8  10      464.97      501.34     63.32 o 
   4   8  10        3.02        7.56      9.28 o 
   5   8  10       90.37      101.47     18.92 o 
   6   8  10      135.52      132.29     21.93 o 
  -7   9  10      192.05      158.32     25.53 o 
  -6   9  10      103.07      127.31     22.67 o 
  -5   9  10       10.41       12.00      9.06 o 
  -4   9  10      260.69      235.23     19.97 o 
  -3   9  10        3.11        4.40      7.33 o 
  -2   9  10      507.13      462.05     30.28 o 
  -1   9  10      513.68      453.68     29.53 o 
   0   9  10      378.75      381.73     27.90 o 
   1   9  10      350.79      387.08     49.48 o 
   2   9  10       23.12       34.23     11.94 o 
   3   9  10        1.65        4.47      8.69 o 
   4   9  10      254.29      271.26     27.28 o 
   5   9  10       58.88       60.22     15.93 o 
  -6  10  10      199.98      173.77     22.32 o 
  -5  10  10      119.42      150.71     17.23 o 
  -4  10  10      114.02      128.08     15.88 o 
  -3  10  10       43.05       40.66     13.47 o 
  -2  10  10      381.43      383.05     30.05 o 
  -1  10  10       99.46      120.74     19.04 o 
   0  10  10      187.26      226.47     24.25 o 
   1  10  10        4.49        0.00     12.51 o 
   2  10  10      675.15      724.58     37.36 o 
   3  10  10       27.20       76.80     35.17 o 
   4  10  10       44.28       35.36     13.95 o 
  -4  11  10      351.28      346.78     47.87 o 
  -3  11  10        1.77        0.00     11.28 o 
  -2  11  10       84.93       96.60     28.25 o 
  -1  11  10       12.38       20.98     12.49 o 
   0  11  10       70.28       87.92     16.49 o 
   1  11  10       64.03       84.18     24.46 o 
   2  11  10       48.73       57.64     24.46 o 
   3  11  10       20.19        0.00     15.74 o 
  -1  12  10        0.28        8.43     11.66 o 
   0  12  10       70.63       92.90     25.22 o 
  -9   0  11      100.67      161.54     29.77 o 
  -7   0  11      494.05      552.86     40.38 o 
  -5   0  11      467.13      518.73     34.89 o 
  -3   0  11      772.78      731.46     37.35 o 
  -1   0  11     1144.23     1215.31     45.69 o 
   1   0  11     1396.61     1325.03     43.99 o 
   3   0  11      255.63      214.54     16.89 o 
   5   0  11      915.28      927.39     36.12 o 
   7   0  11      438.46      483.15     58.21 o 
 -10   1  11       16.43       15.17     21.05 o 
  -9   1  11       38.34       41.31     15.74 o 
  -8   1  11       37.00       56.76     13.41 o 
  -7   1  11      205.49      214.37     20.70 o 
  -6   1  11     1752.31     1708.06     48.00 o 
  -5   1  11     1406.36     1486.87     81.62 o 
  -4   1  11       93.15       77.59     11.32 o 
  -3   1  11     1056.54     1100.57     40.95 o 
  -2   1  11       25.80       14.79      5.63 o 
  -1   1  11      154.03      130.62      8.71 o 
   0   1  11       98.89      107.93      8.58 o 
   1   1  11     2653.89     2537.57     39.16 o 
   2   1  11      152.63      139.30      9.24 o 
   3   1  11      930.44      902.83     22.19 o 
   4   1  11      663.38      614.37     19.43 o 
   5   1  11       89.11       85.29      9.93 o 
   6   1  11       60.46       72.46     13.34 o 
   7   1  11      271.38      294.23     18.48 o 
   8   1  11        0.17       17.89     10.34 o 
 -10   2  11       21.95       28.06     19.72 o 
  -9   2  11       83.37      116.60     28.06 o 
  -8   2  11       59.53       76.31     17.54 o 
  -7   2  11       64.45       82.76     13.74 o 
  -6   2  11      221.52      213.58     52.23 o 
  -5   2  11      175.70      194.45     26.92 o 
  -4   2  11      391.11      435.17     21.13 o 
  -3   2  11      262.38      243.44     34.13 o 
  -2   2  11       61.42       69.46      7.14 o 
  -1   2  11      229.46      189.12     10.29 o 
   0   2  11      419.30      398.60     24.29 o 
   1   2  11     2332.59     1998.68    110.03 o 
   2   2  11      246.79      250.09     11.54 o 
   3   2  11     1349.69     1301.87     27.21 o 
   4   2  11      125.82      125.86     10.90 o 
   5   2  11       14.91       17.92      6.07 o 
   6   2  11        0.07        0.00      6.11 o 
   7   2  11      285.84      309.47     22.86 o 
   8   2  11      136.97      164.80     18.68 o 
  -9   3  11       10.65       14.69     15.26 o 
  -8   3  11        8.66       20.48     17.25 o 
  -7   3  11      123.81      105.55     15.39 o 
  -6   3  11       53.00       73.56     12.79 o 
  -5   3  11      742.21      752.31     33.56 o 
  -4   3  11      186.45      143.99     11.55 o 
  -3   3  11      817.30      790.97     27.08 o 
  -2   3  11     2758.71     2795.89     51.23 o 
  -1   3  11      657.76      683.93     19.45 o 
   0   3  11       11.37       11.10      4.63 o 
   1   3  11     1156.96     1089.81     29.41 o 
   2   3  11      477.28      480.63     36.82 o 
   3   3  11      438.91      418.36     14.98 o 
   4   3  11      301.45      285.75     17.60 o 
   5   3  11      200.65      194.96     21.17 o 
   6   3  11      291.82      264.43     25.07 o 
   7   3  11      272.74      295.90     38.53 o 
   8   3  11       10.21       29.70     18.61 o 
  -9   4  11       22.93       27.63     15.93 o 
  -8   4  11      141.57      141.45     20.97 o 
  -7   4  11       21.07       35.09     11.79 o 
  -6   4  11        1.00        3.72      6.57 o 
  -5   4  11     1223.54     1146.16     60.05 o 
  -4   4  11      806.74      795.70     24.14 o 
  -3   4  11      332.45      288.28     14.90 o 
  -2   4  11      257.34      257.89     13.96 o 
  -1   4  11       61.89       71.42      7.16 o 
   0   4  11     1150.90     1064.09     22.72 o 
   1   4  11      105.89      106.66      8.50 o 
   2   4  11        6.60        7.86      4.66 o 
   3   4  11      130.60      135.66     12.32 o 
   4   4  11      383.79      407.86     19.67 o 
   5   4  11      283.79      220.58     17.25 o 
   6   4  11       21.91       14.85      7.90 o 
   7   4  11       76.15      116.81     15.81 o 
   8   4  11       52.13       75.98     13.53 o 
  -9   5  11       26.60       37.87     15.13 o 
  -8   5  11        4.33        0.00     12.02 o 
  -7   5  11        3.94        5.58     10.68 o 
  -6   5  11     1183.83     1120.67     36.00 o 
  -5   5  11       46.71       53.53     10.61 o 
  -4   5  11       25.67       34.79      6.86 o 
  -3   5  11      319.64      261.19     13.69 o 
  -2   5  11     1115.49     1095.80     43.57 o 
  -1   5  11      111.47      103.38      9.19 o 
   0   5  11        8.66       14.12      4.60 o 
   1   5  11       15.13        8.80      4.30 o 
   2   5  11     1166.23     1104.55     29.80 o 
   3   5  11       91.23       65.42     11.12 o 
   4   5  11       17.61       26.44      8.97 o 
   5   5  11       53.96       44.07      9.88 o 
   6   5  11      499.22      482.62     28.80 o 
   7   5  11       19.67       24.37     14.59 o 
  -8   6  11      449.67      359.19     32.99 o 
  -7   6  11      135.61      118.30     17.43 o 
  -6   6  11       14.21       19.02      9.55 o 
  -5   6  11        0.11        0.99      7.99 o 
  -4   6  11     1425.13     1367.63     37.98 o 
  -3   6  11        8.84       18.66      6.65 o 
  -2   6  11       82.78       79.15      8.39 o 
  -1   6  11       11.58       16.68      5.25 o 
   0   6  11      943.44      953.14     23.18 o 
   1   6  11      128.96      157.78     16.70 o 
   2   6  11       53.84       59.08     11.39 o 
   3   6  11       89.05      102.65     15.93 o 
   4   6  11      970.88      996.77     41.00 o 
   5   6  11       10.02       21.35     16.87 o 
   6   6  11        5.45       11.14     11.22 o 
   7   6  11        0.11        5.43     10.74 o 
  -8   7  11        0.24        0.00     10.52 o 
  -7   7  11       19.97       11.56     10.55 o 
  -6   7  11      609.99      592.03     33.18 o 
  -5   7  11       56.39       40.62     10.23 o 
  -4   7  11      100.96      126.40     14.66 o 
  -3   7  11      167.42      152.05     15.18 o 
  -2   7  11     1652.14     1777.70     35.00 o 
  -1   7  11      488.95      536.01     18.25 o 
   0   7  11        5.78        5.51      6.12 o 
   1   7  11       40.98       52.26     10.61 o 
   2   7  11      826.06      770.34     44.37 o 
   3   7  11        9.23       30.05     10.19 o 
   4   7  11       38.59       34.88     10.75 o 
   5   7  11        7.67       15.12     10.52 o 
   6   7  11      113.73      118.09     19.88 o 
  -7   8  11       74.75       83.10     15.31 o 
  -6   8  11        1.30        7.96      9.93 o 
  -5   8  11      105.58      108.03     17.15 o 
  -4   8  11      220.19      197.88     33.77 o 
  -3   8  11      147.90      165.58     15.93 o 
  -2   8  11       40.00       56.34     12.79 o 
  -1   8  11      127.98      113.12     12.93 o 
   0   8  11     1408.34     1379.49     37.01 o 
   1   8  11       42.57       64.87     16.59 o 
   2   8  11       18.26       29.63     10.19 o 
   3   8  11      352.68      331.64     27.35 o 
   4   8  11      374.04      373.16     29.88 o 
   5   8  11       14.61       14.86     11.52 o 
   6   8  11        0.76       11.52     13.40 o 
  -6   9  11      289.65      266.81     23.23 o 
  -5   9  11       11.24       11.14      8.84 o 
  -4   9  11       97.24       83.94     12.96 o 
  -3   9  11       75.21       83.77     12.75 o 
  -2   9  11       21.42       12.72     10.66 o 
  -1   9  11       59.80       87.31     25.88 o 
   0   9  11       23.31       32.22     10.84 o 
   1   9  11      160.09      180.15     20.06 o 
   2   9  11      164.58      192.54     24.65 o 
   3   9  11       71.27       95.12     16.93 o 
   4   9  11        8.05       10.86     11.75 o 
   5   9  11      178.68      230.48     35.17 o 
  -5  10  11       46.51       43.22     11.79 o 
  -4  10  11      182.08      224.44     55.84 o 
  -3  10  11       61.12       74.14     16.76 o 
  -2  10  11       86.99       88.39     19.53 o 
  -1  10  11      144.42      152.54     21.38 o 
   0  10  11      138.46      193.00     22.64 o 
   1  10  11      157.47      156.61     30.15 o 
   2  10  11      122.72      143.44     20.43 o 
   3  10  11      176.25      191.58     24.87 o 
   4  10  11       27.52       41.00     15.64 o 
  -4  11  11       20.73        4.17     16.31 o 
  -3  11  11      313.83      274.95     28.42 o 
  -2  11  11        3.93        9.61     11.41 o 
  -1  11  11      195.76      207.77     24.93 o 
   0  11  11       25.60       45.93     14.26 o 
   1  11  11      169.55      183.15     32.99 o 
   2  11  11        0.99       17.63     17.06 o 
  -8   0  12      783.22      782.08     51.76 o 
  -6   0  12     1143.39     1194.45     56.69 o 
  -4   0  12      171.48      383.17     29.39 o 
  -2   0  12     1940.17     1863.16     61.43 o 
   0   0  12     1370.92     1314.66     49.86 o 
   2   0  12     6812.10     6687.03    172.91 o 
   4   0  12       53.38       70.33     12.73 o 
   6   0  12      845.02      840.28     46.55 o 
   8   0  12       93.21       99.16     28.63 o 
  -9   1  12        1.04        0.00     10.75 o 
  -8   1  12      671.68      684.19     33.77 o 
  -7   1  12       12.33       24.13     10.26 o 
  -6   1  12      138.08      130.70     16.75 o 
  -5   1  12       77.28       54.91     11.45 o 
  -4   1  12     1793.00     1712.04     44.95 o 
  -3   1  12      114.74      132.35     13.71 o 
  -2   1  12       59.46       64.71      9.91 o 
  -1   1  12     1222.02     1166.32     32.71 o 
   0   1  12     2517.61     2218.65     48.39 o 
   1   1  12        9.18        0.67      5.66 o 
   2   1  12      159.76      162.61     12.08 o 
   3   1  12      255.17      286.11     13.84 o 
   4   1  12       41.19       53.40      8.03 o 
   5   1  12      131.16      126.28     11.97 o 
   6   1  12      280.64      306.96     18.21 o 
   7   1  12       43.41       49.65     13.10 o 
   8   1  12      137.21      175.45     19.92 o 
  -9   2  12        0.82       45.69     21.42 o 
  -8   2  12        1.81        5.36     10.20 o 
  -7   2  12       45.13       60.48     13.33 o 
  -6   2  12      383.28      436.43     29.96 o 
  -5   2  12       28.07       18.69      8.11 o 
  -4   2  12       76.94       86.10     12.31 o 
  -3   2  12       45.13       36.80      9.01 o 
  -2   2  12      581.91      584.40     23.17 o 
  -1   2  12        9.49       14.67      5.69 o 
   0   2  12      301.40      295.87     13.97 o 
   1   2  12      387.54      411.78     16.15 o 
   2   2  12     1788.01     1756.23     37.25 o 
   3   2  12       70.98       83.57     10.58 o 
   4   2  12      143.53      143.23     11.69 o 
   5   2  12      311.26      306.93     16.98 o 
   6   2  12       84.02      142.65     19.69 o 
   7   2  12        0.72        1.68      8.45 o 
   8   2  12       14.39       12.27     12.08 o 
  -9   3  12       60.43       51.55     19.62 o 
  -8   3  12       93.40      133.85     30.34 o 
  -7   3  12        5.88       13.31     14.88 o 
  -6   3  12       30.94       23.89      9.48 o 
  -5   3  12      182.21      184.30     17.51 o 
  -4   3  12      666.12      670.23     32.42 o 
  -3   3  12      362.10      311.17     18.76 o 
  -2   3  12        5.79        4.08      5.47 o 
  -1   3  12     1057.61     1023.96     24.75 o 
   0   3  12      448.39      422.11     16.12 o 
   1   3  12      188.58      201.33     12.94 o 
   2   3  12       15.86       12.16      5.24 o 
   3   3  12      741.58      697.23     23.98 o 
   4   3  12      178.69      176.76     15.29 o 
   5   3  12        0.88        0.00      7.77 o 
   6   3  12       23.68       42.75     13.66 o 
   7   3  12      140.73      179.58     18.56 o 
  -9   4  12       42.90       33.39     14.99 o 
  -8   4  12        7.48       28.08     20.38 o 
  -7   4  12      474.16      432.17     33.31 o 
  -6   4  12      247.76      248.39     39.06 o 
  -5   4  12      392.96      344.32     66.17 o 
  -4   4  12      169.21      137.84     15.29 o 
  -3   4  12     1102.15     1067.37     27.49 o 
  -2   4  12      210.98      258.14     19.15 o 
  -1   4  12      709.96      701.41     30.05 o 
   0   4  12      296.99      282.03     12.59 o 
   1   4  12      797.43      745.16     33.26 o 
   2   4  12       26.15       43.72      7.52 o 
   3   4  12       78.66       99.66     11.17 o 
   4   4  12       18.11       19.94      8.97 o 
   5   4  12      616.07      581.16     32.15 o 
   6   4  12      168.70      194.90     23.41 o 
   7   4  12        6.84       17.77      9.91 o 
  -8   5  12       12.11       12.51     12.43 o 
  -7   5  12        2.34       10.02      9.56 o 
  -6   5  12      164.86      168.78     36.40 o 
  -5   5  12      704.81      669.52     24.77 o 
  -4   5  12       92.53       78.40     11.49 o 
  -3   5  12      134.89      131.13     15.13 o 
  -2   5  12      235.69      252.18     13.20 o 
  -1   5  12     1731.89     1638.64     31.35 o 
   0   5  12       75.68       71.46      7.83 o 
   1   5  12      136.22      142.06     15.07 o 
   2   5  12        0.47        8.69      5.02 o 
   3   5  12      978.68      971.75     37.43 o 
   4   5  12        4.36        2.65      7.84 o 
   5   5  12       58.96       66.86     14.71 o 
   6   5  12        4.78       22.70     11.93 o 
   7   5  12      127.05      141.99     22.46 o 
  -8   6  12        2.81        7.14     11.43 o 
  -7   6  12      245.44      252.48     47.49 o 
  -6   6  12        0.30        0.00      9.92 o 
  -5   6  12      145.04      157.98     16.54 o 
  -4   6  12        5.75        7.74      7.38 o 
  -3   6  12     1394.63     1422.65     33.80 o 
  -2   6  12       75.79       99.25      9.92 o 
  -1   6  12      261.76      261.35     14.00 o 
   0   6  12      294.15      302.50     14.45 o 
   1   6  12      488.90      505.06     46.93 o 
   2   6  12        0.04        3.66      6.23 o 
   3   6  12       25.79       28.80      9.85 o 
   4   6  12       47.02       55.95     13.25 o 
   5   6  12      152.97      160.89     21.52 o 
   6   6  12        1.69        1.71     11.12 o 
  -7   7  12        0.73       13.81     11.14 o 
  -6   7  12       22.30       39.16     11.14 o 
  -5   7  12      415.64      369.37     23.78 o 
  -4   7  12        2.28        9.12      7.51 o 
  -3   7  12        9.19       19.55      8.15 o 
  -2   7  12        6.76        0.00      5.14 o 
  -1   7  12      886.20      868.24     23.93 o 
   0   7  12      164.06      163.88     30.40 o 
   1   7  12       67.69       69.68     12.87 o 
   2   7  12       10.35       11.85      8.63 o 
   3   7  12      628.08      652.22     32.96 o 
   4   7  12       34.01       34.53     13.75 o 
   5   7  12       25.61       33.72     12.19 o 
   6   7  12        5.33       11.42     13.47 o 
  -7   8  12      185.04      175.36     24.13 o 
  -6   8  12       92.09      100.04     15.41 o 
  -5   8  12       49.52       69.29     16.78 o 
  -4   8  12      492.23      501.24     26.45 o 
  -3   8  12        7.03        9.55      7.88 o 
  -2   8  12      552.79      612.77     25.25 o 
  -1   8  12        0.59        6.46      7.38 o 
   0   8  12       66.86       57.20      9.93 o 
   1   8  12      208.62      245.35     22.55 o 
   2   8  12      103.13      122.52     19.53 o 
   3   8  12      285.59      296.15     26.80 o 
   4   8  12        1.49        3.57     10.36 o 
   5   8  12      208.26      250.85     27.67 o 
  -6   9  12        0.52       11.19      9.14 o 
  -5   9  12        6.78        6.92      9.15 o 
  -4   9  12      429.74      440.72     28.18 o 
  -3   9  12        7.80       12.42      8.98 o 
  -2   9  12       74.15       81.72     16.16 o 
  -1   9  12      889.74      896.32     40.48 o 
   0   9  12      177.13      193.80     35.64 o 
   1   9  12       43.09       52.92     20.00 o 
   2   9  12       82.63       63.83     15.45 o 
   3   9  12      127.45      166.80     33.75 o 
   4   9  12       34.95       42.45     14.68 o 
  -5  10  12       24.40       23.60     12.41 o 
  -4  10  12       30.39       20.83     12.63 o 
  -3  10  12      150.16      174.12     22.83 o 
  -2  10  12      141.16      187.21     26.16 o 
  -1  10  12       18.34       54.16     14.01 o 
   0  10  12       15.63       25.60     17.25 o 
   1  10  12      111.33       51.19     19.34 o 
   2  10  12      226.03      290.92     28.93 o 
   3  10  12       49.08       62.74     16.21 o 
  -2  11  12       55.20       49.20     14.93 o 
  -1  11  12        5.16       20.37     14.79 o 
   0  11  12      142.57      152.25     30.90 o 
   1  11  12       87.25       99.54     27.87 o 
  -9   0  13      245.97      266.19     38.87 o 
  -7   0  13        0.74        0.00     12.32 o 
  -5   0  13     1162.13     1057.37     52.14 o 
  -3   0  13      141.95      160.97     22.37 o 
  -1   0  13     2359.39     2230.40     70.53 o 
   1   0  13      594.08      556.65     33.56 o 
   3   0  13       11.48        1.14     10.05 o 
   5   0  13       45.56       38.01     11.79 o 
   7   0  13      270.90      286.20     27.79 o 
  -9   1  13        5.10        0.00     13.20 o 
  -8   1  13      305.30      253.26     25.17 o 
  -7   1  13      316.30      307.00     25.55 o 
  -6   1  13       47.13       69.15     13.60 o 
  -5   1  13       36.96       32.66     11.00 o 
  -4   1  13       21.17       33.01      9.23 o 
  -3   1  13      578.98      603.63     64.56 o 
  -2   1  13        0.80       11.38      6.30 o 
  -1   1  13      126.67      163.05     14.95 o 
   0   1  13      107.06      104.67     12.78 o 
   1   1  13     3565.15     3467.64     76.22 o 
   2   1  13      439.88      426.59     22.05 o 
   3   1  13        9.64       29.59      7.42 o 
   4   1  13      191.36      209.37     18.60 o 
   5   1  13      626.93      664.25     22.83 o 
   6   1  13        0.51        0.00      6.60 o 
   7   1  13       72.31       59.96     12.77 o 
  -9   2  13       82.52       68.25     25.60 o 
  -8   2  13      186.18      204.41     23.09 o 
  -7   2  13       29.75       47.42     12.80 o 
  -6   2  13      141.02      135.66     21.42 o 
  -5   2  13     1156.71     1054.03     45.60 o 
  -4   2  13      222.67      212.69     18.57 o 
  -3   2  13      239.25      212.05     17.43 o 
  -2   2  13      170.29      169.15     15.46 o 
  -1   2  13      338.50      332.83     18.10 o 
   0   2  13       14.72        8.37      5.21 o 
   1   2  13       72.58       94.54     12.57 o 
   2   2  13       20.92       37.89      8.05 o 
   3   2  13     2118.65     1953.57     42.97 o 
   4   2  13        0.88        4.51      6.44 o 
   5   2  13        4.17        7.80      7.09 o 
   6   2  13       36.94       19.03     11.69 o 
   7   2  13      155.44      144.83     17.00 o 
  -9   3  13        0.17       34.32     21.05 o 
  -8   3  13       53.56       61.81     21.61 o 
  -7   3  13      358.07      364.91     26.33 o 
  -6   3  13       71.29       74.35     14.31 o 
  -5   3  13       64.57       52.14     11.38 o 
  -4   3  13      396.34      376.82     29.39 o 
  -3   3  13     1466.33     1411.33     89.49 o 
  -2   3  13     1376.25     1286.22     91.10 o 
  -1   3  13        9.43       17.96      6.69 o 
   0   3  13      493.98      487.89     22.05 o 
   1   3  13      908.99      810.67     24.24 o 
   2   3  13      325.63      349.45     17.15 o 
   3   3  13       56.68       68.07     10.22 o 
   4   3  13      596.95      560.21     23.63 o 
   5   3  13      126.28      186.22     28.63 o 
   6   3  13       56.41       54.84     14.35 o 
   7   3  13       11.72        0.71     20.86 o 
  -8   4  13      132.64      119.95     20.43 o 
  -7   4  13       81.47       69.93     16.55 o 
  -6   4  13      187.24      186.83     21.80 o 
  -5   4  13      348.15      331.13     27.68 o 
  -4   4  13     1132.19     1070.04     36.25 o 
  -3   4  13      233.45      278.29     20.11 o 
  -2   4  13      325.94      329.92     19.80 o 
  -1   4  13      142.72      145.56     13.73 o 
   0   4  13      317.57      319.14     13.79 o 
   1   4  13      141.03      151.11     12.29 o 
   2   4  13      556.98      512.77     20.47 o 
   3   4  13      120.78      126.93     13.09 o 
   4   4  13      258.09      266.92     24.13 o 
   5   4  13       21.65       34.32     11.90 o 
   6   4  13      156.11      119.69     18.79 o 
   7   4  13       44.67       45.68     14.36 o 
  -8   5  13      178.88      173.15     33.37 o 
  -7   5  13       25.52       20.27     12.25 o 
  -6   5  13      114.54      112.61     18.56 o 
  -5   5  13       12.72       22.93      8.62 o 
  -4   5  13      335.18      363.50     19.54 o 
  -3   5  13        2.24        9.76      6.28 o 
  -2   5  13       98.16      105.28      9.94 o 
  -1   5  13        3.09        4.62      4.47 o 
   0   5  13      515.05      504.30     18.47 o 
   1   5  13       50.85       32.25      7.30 o 
   2   5  13      200.37      236.47     15.99 o 
   3   5  13       13.24       28.19     20.19 o 
   4   5  13      181.43      200.34     45.50 o 
   5   5  13       51.71       87.40     16.89 o 
   6   5  13        8.72       15.95     12.32 o 
  -8   6  13       83.68       76.79     29.01 o 
  -7   6  13       40.48       38.37     16.12 o 
  -6   6  13      169.07      142.15     21.05 o 
  -5   6  13       50.01       56.43     15.55 o 
  -4   6  13      354.04      361.73     28.24 o 
  -3   6  13       25.31       30.49      6.91 o 
  -2   6  13       18.92       21.45      6.51 o 
  -1   6  13       55.62       59.96      7.86 o 
   0   6  13       63.11       90.24      9.20 o 
   1   6  13       12.31       23.94     22.56 o 
   2   6  13      338.53      323.53     55.27 o 
   3   6  13       13.85       27.21     10.05 o 
   4   6  13      407.23      418.79     30.49 o 
   5   6  13       40.79       36.55     12.77 o 
   6   6  13       49.39       62.61     18.01 o 
  -7   7  13        3.91        0.00     10.80 o 
  -6   7  13      132.21      133.91     21.23 o 
  -5   7  13       23.17       34.05     12.28 o 
  -4   7  13      161.87      152.04     16.26 o 
  -3   7  13       24.08       20.42      8.63 o 
  -2   7  13      815.40      850.75     31.03 o 
  -1   7  13        2.35       10.75      5.57 o 
   0   7  13      204.49      222.01     16.78 o 
   1   7  13        7.55       17.05      9.45 o 
   2   7  13      435.04      495.46     28.30 o 
   3   7  13        9.94        0.45      8.91 o 
   4   7  13      120.23      131.97     20.31 o 
   5   7  13       26.91       37.97     12.93 o 
  -6   8  13      116.27      126.36     19.84 o 
  -5   8  13      103.69      129.71     16.18 o 
  -4   8  13      540.38      529.71     32.81 o 
  -3   8  13       12.32       17.14      8.85 o 
  -2   8  13      843.96      879.26     30.92 o 
  -1   8  13      116.14      133.41     25.95 o 
   0   8  13      107.60      146.58     18.25 o 
   1   8  13        0.11        9.54      8.42 o 
   2   8  13       67.41       75.46     14.52 o 
   3   8  13      135.11      162.69     21.33 o 
   4   8  13      108.71      137.94     20.49 o 
  -5   9  13        3.44        7.73      8.57 o 
  -4   9  13       61.70       55.14     11.99 o 
  -3   9  13      161.82      184.99     67.02 o 
  -2   9  13       68.79      112.48     17.83 o 
  -1   9  13        7.00        7.79     10.98 o 
   0   9  13      139.87      132.52     26.54 o 
   1   9  13      317.18      379.22     32.80 o 
   2   9  13      158.19      168.36     43.32 o 
   3   9  13       16.31       28.90     12.97 o 
  -4  10  13        2.75        0.00     10.89 o 
  -3  10  13       28.93       47.04     14.07 o 
  -2  10  13       19.05       27.98     14.03 o 
  -1  10  13      238.29      224.13     25.12 o 
   0  10  13        1.35        0.00     13.08 o 
   1  10  13       35.23       40.00     20.29 o 
   2  10  13       35.69       47.70     14.20 o 
  -8   0  14      908.18      829.48     55.93 o 
  -6   0  14        1.71        0.00     13.27 o 
  -4   0  14     1069.18     1036.14     51.00 o 
  -2   0  14       67.14       73.56     15.93 o 
   0   0  14     2068.12     2069.82     70.91 o 
   2   0  14      672.38      582.63     38.30 o 
   4   0  14      236.82      245.53     32.04 o 
   6   0  14        1.48        6.45     15.17 o 
  -9   1  14       54.38       39.11     14.41 o 
  -8   1  14      512.05      428.60     31.69 o 
  -7   1  14       30.24       32.71     19.15 o 
  -6   1  14      414.35      413.06     31.00 o 
  -5   1  14       26.26       32.49     10.66 o 
  -4   1  14       26.79       32.55      9.18 o 
  -3   1  14      241.55      239.34     53.56 o 
  -2   1  14      358.81      354.76     19.42 o 
  -1   1  14       52.85       51.13     18.30 o 
   0   1  14      164.36      168.41     15.88 o 
   1   1  14      177.65      184.92     17.20 o 
   2   1  14       64.72       63.12     12.46 o 
   3   1  14       60.35       40.42     11.66 o 
   4   1  14       87.20      119.01     29.77 o 
   5   1  14       14.85       23.38      8.94 o 
   6   1  14      262.43      278.46     21.47 o 
   7   1  14       69.33       91.53     18.79 o 
  -9   2  14        1.00        0.00     18.58 o 
  -8   2  14       30.68       43.63     15.26 o 
  -7   2  14       89.09      140.67     18.95 o 
  -6   2  14        5.44       10.20     11.57 o 
  -5   2  14       58.16       45.30     21.61 o 
  -4   2  14     1432.47     1468.63     43.27 o 
  -3   2  14      129.20      135.87     15.24 o 
  -2   2  14      324.90      314.38     53.47 o 
  -1   2  14       70.72       76.47     26.16 o 
   0   2  14     1699.54     1605.18     44.84 o 
   1   2  14        5.75       13.16      7.01 o 
   2   2  14      178.40      168.94     17.76 o 
   3   2  14      265.04      285.79     30.81 o 
   4   2  14      451.09      490.41     23.47 o 
   5   2  14       18.09       20.39      8.68 o 
   6   2  14       53.92       79.38     16.91 o 
   7   2  14       13.92       13.83     12.13 o 
  -8   3  14       30.39       49.29     22.94 o 
  -7   3  14       17.27       19.14     11.24 o 
  -6   3  14      238.24      219.50     21.00 o 
  -5   3  14      217.01      200.53     22.47 o 
  -4   3  14      147.19      155.33     41.14 o 
  -3   3  14      218.79      227.85     20.19 o 
  -2   3  14      212.73      191.13     17.30 o 
  -1   3  14      361.50      331.03     20.71 o 
   0   3  14       21.38       27.09      7.74 o 
   1   3  14      525.44      526.17     42.85 o 
   2   3  14      676.74      711.29     35.36 o 
   3   3  14      169.15      192.22     21.71 o 
   4   3  14        0.40        1.52      6.51 o 
   5   3  14       94.72       84.37     16.29 o 
   6   3  14       69.48       88.66     17.81 o 
  -8   4  14       55.06       51.14     16.81 o 
  -7   4  14      239.28      217.28     36.02 o 
  -6   4  14        2.77        5.76      8.15 o 
  -5   4  14      177.45      205.15     19.70 o 
  -4   4  14       12.03        4.03      7.85 o 
  -3   4  14     1042.59     1037.43     70.53 o 
  -2   4  14      221.08      187.93     17.19 o 
  -1   4  14      218.59      229.84     18.68 o 
   0   4  14       34.46       40.45      7.43 o 
   1   4  14      439.60      494.90     19.88 o 
   2   4  14      115.82      107.41     17.27 o 
   3   4  14       43.12       52.43      9.66 o 
   4   4  14      122.69      158.59     20.50 o 
   5   4  14      291.64      275.11     26.61 o 
   6   4  14        6.03        0.00     10.80 o 
  -8   5  14        0.96       11.57     18.39 o 
  -7   5  14      121.71      109.80     20.02 o 
  -6   5  14       45.61       61.39     24.55 o 
  -5   5  14      394.02      382.64     35.27 o 
  -4   5  14        8.14        4.95      6.72 o 
  -3   5  14      114.87      148.04     14.18 o 
  -2   5  14        7.38       13.41      6.30 o 
  -1   5  14      456.97      455.66     19.59 o 
   0   5  14       22.35       40.69      6.93 o 
   1   5  14      165.26      173.73     14.05 o 
   2   5  14      129.98      152.47     25.88 o 
   3   5  14      964.96      855.04     41.71 o 
   4   5  14       91.18       76.52     13.91 o 
   5   5  14       66.95      108.39     19.04 o 
   6   5  14       30.95       40.09     11.63 o 
  -7   6  14      120.15      131.18     21.31 o 
  -6   6  14       14.65       21.16     19.34 o 
  -5   6  14       54.15       64.05     15.28 o 
  -4   6  14       57.53       40.51     12.12 o 
  -3   6  14      703.99      694.33     26.29 o 
  -2   6  14      351.79      315.28     19.22 o 
  -1   6  14        7.56        5.31      5.40 o 
   0   6  14        0.08        0.04      4.83 o 
   1   6  14      318.01      340.38     54.22 o 
   2   6  14      167.79      160.24     24.93 o 
   3   6  14      204.17      239.37     23.86 o 
   4   6  14        0.19        3.26      8.94 o 
   5   6  14      106.84      122.92     19.98 o 
  -6   7  14        9.37        0.00      9.42 o 
  -5   7  14      134.46      137.77     20.69 o 
  -4   7  14       78.75       78.24     16.15 o 
  -3   7  14      150.27      150.92     24.65 o 
  -2   7  14       48.15       54.98      8.63 o 
  -1   7  14      802.41      784.88     28.79 o 
   0   7  14       14.46       22.44      9.99 o 
   1   7  14      386.40      394.31     36.69 o 
   2   7  14       35.86       41.25     11.28 o 
   3   7  14      637.01      638.97     49.67 o 
   4   7  14        0.29        9.44      9.98 o 
   5   7  14       24.56       33.37     20.86 o 
  -6   8  14        0.29        0.00     13.65 o 
  -5   8  14        9.97        6.07     10.30 o 
  -4   8  14      350.10      327.85     29.31 o 
  -3   8  14      248.82      281.15     21.22 o 
  -2   8  14      115.64      108.63     14.35 o 
  -1   8  14      245.59      259.04     19.68 o 
   0   8  14      306.36      308.61     25.13 o 
   1   8  14      282.31      331.66     27.08 o 
   2   8  14        2.69       15.74     10.18 o 
   3   8  14       66.03      108.94     18.77 o 
   4   8  14      141.56      170.60     23.33 o 
  -4   9  14      232.99      283.44     27.39 o 
  -3   9  14      119.45      132.62     19.77 o 
  -2   9  14       97.61      100.49     18.10 o 
  -1   9  14      119.59      124.58     26.83 o 
   0   9  14       21.21       36.23     12.52 o 
   1   9  14       18.42       22.37     11.93 o 
   2   9  14      178.03      168.76     22.25 o 
   3   9  14       87.81       71.28     15.87 o 
  -2  10  14       24.86       40.38     13.81 o 
  -1  10  14        0.31        0.00     14.98 o 
   0  10  14      336.22      368.57     44.93 o 
  -7   0  15       98.54      114.14     25.97 o 
  -5   0  15      203.61      145.99     25.41 o 
  -3   0  15     1071.23     1114.25     51.95 o 
  -1   0  15      710.77      707.00     40.00 o 
   1   0  15      429.87      496.74     36.02 o 
   3   0  15      217.41      280.98     33.56 o 
   5   0  15      295.14      313.40     38.87 o 
  -8   1  15      192.81      185.42     23.63 o 
  -7   1  15      103.41      118.55     18.66 o 
  -6   1  15       18.81       23.04     10.59 o 
  -5   1  15      434.19      488.45     26.90 o 
  -4   1  15       86.36       94.97     14.36 o 
  -3   1  15       79.29      106.61     14.61 o 
  -2   1  15        0.19        0.00      6.83 o 
  -1   1  15      703.57      673.92     27.68 o 
   0   1  15      159.22      164.61     16.68 o 
   1   1  15      228.82      212.86     18.84 o 
   2   1  15      159.49      200.94     19.69 o 
   3   1  15      202.14      233.83     22.25 o 
   4   1  15      120.22      110.07     17.43 o 
   5   1  15      237.21      244.15     24.66 o 
   6   1  15        1.83       14.48     10.91 o 
  -8   2  15       44.79       44.36     20.67 o 
  -7   2  15       28.90       43.23     13.45 o 
  -6   2  15      149.93      161.51     19.52 o 
  -5   2  15      103.04      102.12     23.98 o 
  -4   2  15       10.20        8.62      7.91 o 
  -3   2  15      109.31      137.48     16.35 o 
  -2   2  15      151.42      147.81     16.12 o 
  -1   2  15      393.01      335.59     63.89 o 
   0   2  15       26.48       32.52      9.61 o 
   1   2  15      670.11      579.37     27.06 o 
   2   2  15       77.29       77.83     13.14 o 
   3   2  15       14.46       20.70     12.61 o 
   4   2  15        2.65        8.75      9.01 o 
   5   2  15       71.73      108.59     25.03 o 
   6   2  15       88.44       87.97     22.94 o 
  -8   3  15        3.51        9.67     17.44 o 
  -7   3  15      108.80      107.43     25.79 o 
  -6   3  15        0.43        2.10     12.42 o 
  -5   3  15      403.57      372.67     41.05 o 
  -4   3  15      504.04      493.82     26.00 o 
  -3   3  15      353.07      350.67     23.42 o 
  -2   3  15        2.47        9.02      7.64 o 
  -1   3  15      238.38      259.46     19.66 o 
   0   3  15      135.35      147.53     16.09 o 
   1   3  15      175.28      183.64     18.16 o 
   2   3  15      197.73      192.95     19.50 o 
   3   3  15      416.85      428.26     29.86 o 
   4   3  15       90.55      102.06     16.54 o 
   5   3  15      171.36      229.22     34.51 o 
   6   3  15        6.40        8.11     22.94 o 
  -7   4  15      200.75      156.23     32.99 o 
  -6   4  15      183.16      230.42     22.09 o 
  -5   4  15      130.55      144.97     61.71 o 
  -4   4  15      101.37       95.02     14.48 o 
  -3   4  15       63.99       75.09     12.93 o 
  -2   4  15      407.62      374.00     40.10 o 
  -1   4  15       56.25       64.47     11.99 o 
   0   4  15       11.85       15.48      6.36 o 
   1   4  15      301.40      308.50     22.46 o 
   2   4  15      395.89      380.80     25.75 o 
   3   4  15      234.81      227.22     21.58 o 
   4   4  15        0.46        8.93     11.24 o 
   5   4  15       25.10       41.36     12.82 o 
   6   4  15       25.56       14.62     12.30 o 
  -7   5  15       10.74       10.14     16.78 o 
  -6   5  15        0.06        6.49     10.65 o 
  -5   5  15      159.16      125.19     14.09 o 
  -4   5  15      639.01      652.71     33.01 o 
  -3   5  15        0.11        0.00      5.96 o 
  -2   5  15       14.01       23.98      8.91 o 
  -1   5  15        0.22        2.42      7.43 o 
   0   5  15      440.09      495.54     25.40 o 
   1   5  15       48.07       34.87      9.18 o 
   2   5  15       28.98       30.15     14.22 o 
   3   5  15       15.28       14.61      9.55 o 
   4   5  15      425.08      473.18     32.66 o 
   5   5  15       55.14       61.46     16.05 o 
  -6   6  15      290.42      264.70     74.51 o 
  -5   6  15        1.26       11.04     11.12 o 
  -4   6  15       28.57       38.10      9.37 o 
  -3   6  15        9.28        5.66      6.99 o 
  -2   6  15      186.63      202.70     16.82 o 
  -1   6  15        0.70        1.65      6.47 o 
   0   6  15        0.86        0.00      6.44 o 
   1   6  15       66.75       94.23     21.80 o 
   2   6  15      767.56      847.82     70.34 o 
   3   6  15        0.23        5.71      9.45 o 
   4   6  15        9.68       17.89     11.10 o 
   5   6  15        0.78        9.29     18.77 o 
  -6   7  15        1.83        0.00      9.18 o 
  -5   7  15       77.70       76.67     15.62 o 
  -4   7  15      686.80      736.47     55.55 o 
  -3   7  15       55.67       43.40     13.79 o 
  -2   7  15        4.72        6.44      7.41 o 
  -1   7  15      104.95      102.86     14.59 o 
   0   7  15      274.87      326.48     36.59 o 
   1   7  15        0.86        1.75      8.65 o 
   2   7  15        1.91        6.12      9.18 o 
   3   7  15        0.23       20.75     11.22 o 
   4   7  15      108.81      126.49     20.24 o 
  -5   8  15       35.26       42.74     12.53 o 
  -4   8  15        0.12       19.34     12.13 o 
  -3   8  15       15.97       11.91     15.93 o 
  -2   8  15      496.91      516.08     51.76 o 
  -1   8  15       25.29       29.50     12.05 o 
   0   8  15        1.39        5.55     11.28 o 
   1   8  15      140.99      165.02     20.77 o 
   2   8  15      279.87      334.63     38.96 o 
   3   8  15        8.76       13.94     11.57 o 
  -3   9  15       40.67       39.82     19.53 o 
  -2   9  15        2.03       27.11     18.20 o 
  -1   9  15       75.18      105.04     25.60 o 
   0   9  15       37.10       33.13     13.14 o 
   1   9  15       52.64       66.89     27.21 o 
  -8   0  16       93.84      116.60     29.20 o 
  -6   0  16       69.90       64.65     20.67 o 
  -4   0  16      360.41      230.36     29.58 o 
  -2   0  16      353.34      368.01     33.37 o 
   0   0  16     1802.64     1656.50     66.17 o 
   2   0  16      238.49      176.70     27.49 o 
   4   0  16      664.09      632.49     48.54 o 
   6   0  16       78.87       84.37     22.94 o 
  -8   1  16        6.76        0.00     12.79 o 
  -7   1  16       17.26       14.97     12.20 o 
  -6   1  16      178.56      180.47     21.64 o 
  -5   1  16       11.55       37.10     11.25 o 
  -4   1  16      114.07      119.73     16.25 o 
  -3   1  16      366.18      354.57     24.13 o 
  -2   1  16     1051.14      997.31     35.50 o 
  -1   1  16       13.07       30.02     12.89 o 
   0   1  16        9.34        9.64      7.16 o 
   1   1  16        0.88        3.87      7.17 o 
   2   1  16       24.29        9.20      8.04 o 
   3   1  16       47.12       42.14     11.09 o 
   4   1  16      157.35      170.62     22.05 o 
   5   1  16       33.30       60.51     14.50 o 
   6   1  16       71.76      140.42     20.56 o 
  -8   2  16       35.34       41.85     15.61 o 
  -7   2  16        0.46       12.55     12.33 o 
  -6   2  16       49.75       45.29     13.75 o 
  -5   2  16        1.27        8.52      8.84 o 
  -4   2  16      332.56      312.28     24.27 o 
  -3   2  16       33.61       24.77     14.31 o 
  -2   2  16       56.54       62.31     17.06 o 
  -1   2  16       87.15      104.28     14.41 o 
   0   2  16      270.36      281.27     21.91 o 
   1   2  16       24.96       17.42      8.92 o 
   2   2  16      260.76      259.41     22.45 o 
   3   2  16      434.47      418.51     29.19 o 
   4   2  16      233.54      290.08     27.13 o 
   5   2  16        0.01       13.88     11.25 o 
  -7   3  16       36.21       40.10     13.39 o 
  -6   3  16      148.64      168.57     20.49 o 
  -5   3  16       37.39       28.70     10.48 o 
  -4   3  16       28.97       44.68     11.85 o 
  -3   3  16      163.93      168.52     18.50 o 
  -2   3  16      370.32      384.36     24.40 o 
  -1   3  16      104.09       99.49     14.62 o 
   0   3  16       25.66       27.36      8.73 o 
   1   3  16      594.99      522.76     26.41 o 
   2   3  16      108.03      104.88     16.28 o 
   3   3  16        9.77       12.20     10.11 o 
   4   3  16       39.91       18.96     14.41 o 
   5   3  16      143.38      136.32     26.35 o 
  -7   4  16       40.45       45.31     22.18 o 
  -6   4  16       38.89       48.06     22.09 o 
  -5   4  16      484.84      503.07     59.72 o 
  -4   4  16       49.83       53.89     18.39 o 
  -3   4  16      190.40      210.43     20.73 o 
  -2   4  16      171.33      173.65     18.41 o 
  -1   4  16      413.60      405.65     25.38 o 
   0   4  16       19.57       27.97      8.70 o 
   1   4  16       28.81       46.55     11.40 o 
   2   4  16       63.28       81.18     14.43 o 
   3   4  16      338.43      344.31     39.25 o 
   4   4  16       65.20       98.40     24.08 o 
   5   4  16        9.88       27.49     14.03 o 
  -6   5  16        0.11        9.83      8.84 o 
  -5   5  16       17.87       13.32      8.00 o 
  -4   5  16       66.52       47.95     10.55 o 
  -3   5  16      860.46      781.21     28.48 o 
  -2   5  16       10.23       14.69      7.58 o 
  -1   5  16        1.84        2.72      6.27 o 
   0   5  16       16.44       30.17     11.47 o 
   1   5  16      504.63      514.37     27.42 o 
   2   5  16        0.71        8.53     12.32 o 
   3   5  16        1.59        0.00     10.81 o 
   4   5  16        0.03        0.00     12.70 o 
  -6   6  16        2.07        9.48     10.16 o 
  -5   6  16      403.36      426.73     34.60 o 
  -4   6  16       26.47       27.92      8.87 o 
  -3   6  16       24.87       23.31      8.45 o 
  -2   6  16      184.60      184.73     16.17 o 
  -1   6  16       81.13       90.46     12.23 o 
   0   6  16        3.10        3.95      7.72 o 
   1   6  16        0.37        0.00      9.86 o 
   2   6  16        0.23        8.34     13.27 o 
   3   6  16      202.60      221.07     33.94 o 
   4   6  16        9.46       14.03     17.44 o 
  -5   7  16        1.57        0.00     10.01 o 
  -4   7  16       85.19       93.36     24.36 o 
  -3   7  16      558.52      544.52     33.77 o 
  -2   7  16        6.29       11.50      8.41 o 
  -1   7  16        3.36        9.26     12.42 o 
   0   7  16       30.13       41.90     16.87 o 
   1   7  16      332.83      369.90     40.57 o 
   2   7  16       19.71       10.81     13.46 o 
   3   7  16        7.16       12.32     14.03 o 
  -4   8  16       96.40       98.47     18.11 o 
  -3   8  16       24.54       46.94     13.31 o 
  -2   8  16       65.28       68.25     23.89 o 
  -1   8  16      144.01      140.30     28.25 o 
   0   8  16       61.24       72.62     21.05 o 
   1   8  16       45.00       61.62     20.86 o 
   2   8  16       19.82        6.83     14.79 o 
  -7   0  17      170.65      189.79     32.80 o 
  -5   0  17      213.88      286.48     35.64 o 
  -3   0  17      529.67      494.47     37.35 o 
  -1   0  17        8.90        9.29     11.19 o 
   1   0  17        6.56        5.88     11.94 o 
   3   0  17        3.81        0.00     13.08 o 
  -7   1  17        0.04        0.00     10.91 o 
  -6   1  17        0.50        0.00     20.76 o 
  -5   1  17       80.75       88.51     15.68 o 
  -4   1  17        0.18        0.90      7.77 o 
  -3   1  17       91.81       91.58     14.08 o 
  -2   1  17       30.12       40.70     10.82 o 
  -1   1  17     1211.10     1147.21     49.20 o 
   0   1  17      237.82      240.42     20.88 o 
   1   1  17       33.23       38.33     11.34 o 
   2   1  17       77.76       97.14     15.61 o 
   3   1  17      418.26      407.93     68.44 o 
   4   1  17        7.42        9.48     15.36 o 
   5   1  17       54.64       79.57     27.11 o 
  -7   2  17      224.26      256.46     27.87 o 
  -6   2  17       37.12       41.85     13.84 o 
  -5   2  17        4.26       17.60     10.20 o 
  -4   2  17       17.42       16.25      9.91 o 
  -3   2  17      608.50      606.93     29.13 o 
  -2   2  17       29.25       17.42      8.97 o 
  -1   2  17       38.82       48.41     10.82 o 
   0   2  17        3.26       10.39      7.77 o 
   1   2  17      419.06      408.80     26.88 o 
   2   2  17       42.51       50.87     12.63 o 
   3   2  17       74.79       66.46     14.72 o 
   4   2  17       72.76      103.36     17.42 o 
   5   2  17       90.92      114.71     25.79 o 
  -7   3  17        8.99        3.32     13.16 o 
  -6   3  17      147.06      151.10     22.28 o 
  -5   3  17      161.13      143.72     18.76 o 
  -4   3  17      205.72      194.13     20.46 o 
  -3   3  17       57.07       55.84     12.60 o 
  -2   3  17      387.12      332.32     23.98 o 
  -1   3  17      392.47      367.28     43.42 o 
   0   3  17       11.59       19.67      8.96 o 
   1   3  17       37.70       26.54     10.59 o 
   2   3  17      382.31      366.60     35.55 o 
   3   3  17      207.08      216.06     23.33 o 
   4   3  17       50.30       32.99     15.17 o 
  -6   4  17      225.28      222.65     35.93 o 
  -5   4  17       11.85       12.35     10.28 o 
  -4   4  17      170.39      220.21     35.17 o 
  -3   4  17       61.84       70.70     20.29 o 
  -2   4  17      120.57       99.95     15.07 o 
  -1   4  17       17.71       26.13      9.69 o 
   0   4  17      236.69      211.53     20.63 o 
   1   4  17       40.95       62.92     12.13 o 
   2   4  17       44.42       60.54     12.57 o 
   3   4  17        5.58       19.15     13.27 o 
   4   4  17      111.42      121.72     26.35 o 
  -6   5  17       25.95       32.24     14.03 o 
  -5   5  17       25.66       28.81      8.89 o 
  -4   5  17        2.53        0.00      7.11 o 
  -3   5  17        1.87        0.00      6.43 o 
  -2   5  17      141.46      125.03     14.38 o 
  -1   5  17        1.91        7.62      8.42 o 
   0   5  17      148.33      167.95     18.56 o 
   1   5  17       24.25       18.81     13.37 o 
   2   5  17       90.04      115.08     24.27 o 
   3   5  17        6.16        8.15     13.84 o 
  -5   6  17        0.18        0.00      8.98 o 
  -4   6  17       14.88       31.71     11.92 o 
  -3   6  17        0.14        1.29      7.42 o 
  -2   6  17       57.06       49.59     10.92 o 
  -1   6  17       11.54       13.32      9.88 o 
   0   6  17      140.50      156.15     18.36 o 
   1   6  17        1.22        0.00     12.13 o 
   2   6  17       86.45       46.64     17.82 o 
   3   6  17        9.05       21.99     17.06 o 
  -4   7  17      242.16      235.51     25.77 o 
  -3   7  17        9.85       15.78     12.13 o 
  -2   7  17      218.74      285.67     22.40 o 
  -1   7  17        4.59       15.55     11.75 o 
   0   7  17       86.83      109.21     23.32 o 
   1   7  17        3.73       10.62     14.03 o 
   2   7  17       69.69       97.07     24.65 o 
  -2   8  17       62.85      119.45     28.25 o 
  -1   8  17       20.35        0.00     13.84 o 
  -6   0  18      238.44      200.02     33.37 o 
  -4   0  18        3.65       21.99     15.36 o 
  -2   0  18     1017.41      969.59     53.09 o 
   0   0  18       96.37      100.11     22.37 o 
   2   0  18      151.86      117.93     24.84 o 
   4   0  18        0.43        0.00     13.27 o 
  -6   1  18       23.57       34.36     14.33 o 
  -5   1  18       53.83       56.68     24.46 o 
  -4   1  18      180.32      181.61     20.15 o 
  -3   1  18        0.56        6.40      9.18 o 
  -2   1  18      156.43      111.65     16.37 o 
  -1   1  18       34.07       40.36     11.11 o 
   0   1  18       38.23       54.75     12.20 o 
   1   1  18       82.53       88.95     18.68 o 
   2   1  18        0.57        0.00      7.91 o 
   3   1  18       11.46       11.92     12.99 o 
   4   1  18      205.83      224.44     25.00 o 
  -6   2  18      185.00      184.80     22.59 o 
  -5   2  18       31.63       29.77     12.53 o 
  -4   2  18        1.11        0.00     11.85 o 
  -3   2  18       91.66       81.89     14.20 o 
  -2   2  18      457.17      370.56     26.05 o 
  -1   2  18        1.67       19.13      8.88 o 
   0   2  18      120.16      103.65     16.59 o 
   1   2  18       70.49       93.96     30.43 o 
   2   2  18      129.65      155.05     19.83 o 
   3   2  18        0.98        8.95      9.85 o 
   4   2  18        4.65        0.12      9.29 o 
  -6   3  18       26.13       48.94     14.56 o 
  -5   3  18       40.71       57.83     13.60 o 
  -4   3  18       53.07       40.06     18.30 o 
  -3   3  18       78.07       71.24     13.40 o 
  -2   3  18        2.97        3.07      7.64 o 
  -1   3  18      301.98      316.11     24.54 o 
   0   3  18      194.27      223.73     48.63 o 
   1   3  18       11.89       26.63      9.42 o 
   2   3  18        0.27        4.93      8.51 o 
   3   3  18       52.76       48.47     12.37 o 
  -5   4  18      212.18      218.86     33.56 o 
  -4   4  18       15.81       25.40     11.11 o 
  -3   4  18      103.97      106.56     16.09 o 
  -2   4  18       36.04       44.77     17.73 o 
  -1   4  18      316.24      329.23     25.47 o 
   0   4  18      104.28       96.58     22.75 o 
   1   4  18       65.88       79.04     14.34 o 
   2   4  18      107.41      123.61     18.23 o 
   3   4  18      114.57      142.58     28.06 o 
  -5   5  18       51.26       66.65     13.65 o 
  -4   5  18       29.28       29.18      9.56 o 
  -3   5  18       88.83       88.36     12.84 o 
  -2   5  18       12.49       30.56      9.07 o 
  -1   5  18       65.33       42.94     11.73 o 
   0   5  18       63.21       69.45     14.36 o 
   1   5  18      357.79      347.67     43.32 o 
   2   5  18       14.42       20.48     13.46 o 
  -4   6  18       43.30       17.94      8.66 o 
  -3   6  18        6.43        6.66      7.58 o 
  -2   6  18        0.07        7.19      7.17 o 
  -1   6  18      182.38      228.44     22.88 o 
   0   6  18       17.81       10.62     13.84 o 
   1   6  18       11.03       15.17     12.89 o 
  -2   7  18        7.91        6.59      9.61 o 
  -1   7  18      146.83      147.70     25.97 o 
  -5   0  19      430.82      420.71     43.42 o 
  -3   0  19       81.97       82.28     20.67 o 
  -1   0  19      181.45      176.89     28.06 o 
   1   0  19       14.32       21.99     14.41 o 
   3   0  19      129.19      148.26     28.25 o 
  -5   1  19        7.15       10.21     11.09 o 
  -4   1  19       16.42       18.79     10.80 o 
  -3   1  19      255.17      284.59     24.73 o 
  -2   1  19       86.60       82.83     14.54 o 
  -1   1  19      109.16       90.26     15.07 o 
   0   1  19       11.83        2.39      8.55 o 
   1   1  19      123.76      123.25     17.99 o 
   2   1  19       50.69       55.76     13.40 o 
   3   1  19       43.23       40.52     12.91 o 
  -5   2  19        5.08       18.89     11.96 o 
  -4   2  19       35.35       47.74     19.24 o 
  -3   2  19       62.60       86.09     15.12 o 
  -2   2  19        2.13        4.06      8.31 o 
  -1   2  19      289.70      292.28     27.02 o 
   0   2  19       32.61       38.32     11.98 o 
   1   2  19       48.00       39.39     11.79 o 
   2   2  19        4.78        4.23      8.43 o 
   3   2  19       39.35       32.76     15.64 o 
  -5   3  19       49.84       51.11     14.07 o 
  -4   3  19        0.55       14.28      9.04 o 
  -3   3  19      150.72      168.35     55.36 o 
  -2   3  19       61.10       66.10     13.01 o 
  -1   3  19      116.14       93.78     15.06 o 
   0   3  19       52.06       59.94     13.26 o 
   1   3  19      105.97      122.35     18.16 o 
   2   3  19       32.85       47.78     12.00 o 
  -4   4  19       98.65       63.29     14.60 o 
  -3   4  19        0.49       14.41      9.43 o 
  -2   4  19       11.63       16.71     12.13 o 
  -1   4  19      143.99      137.00     18.28 o 
   0   4  19      213.43      227.73     23.32 o 
   1   4  19       82.41       89.39     15.74 o 
   2   4  19        6.37        1.90     13.84 o 
  -3   5  19        0.12        0.00      6.41 o 
  -2   5  19      161.19      151.49     15.91 o 
  -1   5  19        0.04        8.27      9.64 o 
   0   5  19        9.54       17.84      9.99 o 
   1   5  19        1.63        6.64     12.51 o 
  -4   0  20       63.91       47.97     20.10 o 
  -2   0  20      289.20      302.97     36.21 o 
   0   0  20      176.87      182.96     30.34 o 
   2   0  20      165.78      167.41     29.20 o 
  -4   1  20      176.01      183.26     32.52 o 
  -3   1  20        4.71        3.54      8.64 o 
  -2   1  20        1.23        0.00     10.24 o 
  -1   1  20        6.86       11.80      8.80 o 
   0   1  20       75.45       66.78     21.90 o 
   1   1  20        2.08        5.32      8.34 o 
   2   1  20       28.56       45.69     17.82 o 
  -4   2  20       15.24       17.30     10.86 o 
  -3   2  20       21.55       27.60     10.03 o 
  -2   2  20        7.54        5.35      8.36 o 
  -1   2  20        0.30        0.00     19.81 o 
   0   2  20      137.91      169.72     20.44 o 
   1   2  20      154.58      150.63     19.78 o 
  -3   3  20        4.74       10.03      8.97 o 
  -2   3  20       98.60       96.54     15.93 o 
  -1   3  20      233.77      230.74     23.43 o 
   0   3  20       70.60       91.67     15.41 o 
   1   3  20        3.77       12.89     12.13 o 
  -2   4  20        2.29       11.64      9.63 o 
  -1   4  20       30.48       25.86     10.93 o 
                                                 
